# Supplementary material for: Diethyl 4,4′-(diazenediyl)dibenzoate
Source: Acta Crystallogr Sect E Struct Rep Online. 2011 Sep 17;67(Pt 10):o2671. doi: 10.1107/S1600536811036877 (PMC3201234; doi:10.1107/S1600536811036877)
Supplement: Supplementary file 1 [file e-67-o2671-sup1.cif]

##############################################################################
#                                                                            #
# This CIF contains the data in a paper accepted for publication in          #
# Acta Crystallographica Section E. It conforms to the requirements of       #
# Notes for Authors for Acta Crystallographica Section E, and has been       #
# peer reviewed under the auspices of the IUCr Commission on Journals.       #
#                                                                            #
# Full details of the Crystallographic Information File format               #
# are given in the paper "The Crystallographic Information File (CIF):       #
# a New Standard Archive File for Crystallography" by S. R. Hall, F. H.      #
# Allen and I. D. Brown [Acta Cryst. (1991), A47, 655-685].                  #
#                                                                            #
# The current version of the core CIF dictionary is obtainable from          #
# ftp://ftp.iucr.org/pub/cif_core.dic.                                       #
#                                                                            #
# Software is freely available for graphical display of the structure(s)     #
# in this CIF. For information consult the CIF software page                 #
# http://www.iucr.org/resources/cif/software.                                #
#                                                                            #
# This file may be used for bona fide research purposes within the           #
# scientific community so long as proper attribution is given to the journal # 
# article from which it was obtained.                                        #
#                                                                            #
##############################################################################
data_I
_audit_creation_method     SHELXL-97
_chemical_name_systematic
;
Diethyl 4,4'-(diazenediyl)dibenzoate
;
_chemical_name_common     ?
_chemical_formula_moiety     'C18 H18 N2 O4'
_chemical_formula_sum     'C18 H18 N2 O4'
_chemical_formula_iupac     'C18 H18 N2 O4'
_chemical_formula_weight     326.34
_chemical_melting_point     ?
_symmetry_cell_setting     monoclinic
_symmetry_space_group_name_H-M     'P 21/c'
_symmetry_space_group_name_Hall     '-P 2ybc'
loop_
    _symmetry_equiv_pos_as_xyz
    'x, y, z'
    '-x, y+1/2, -z+1/2'
    '-x, -y, -z'
    'x, -y-1/2, z-1/2'
_cell_length_a     14.844(3)
_cell_length_b     4.5731(9)
_cell_length_c     11.814(2)
_cell_angle_alpha     90.00
_cell_angle_beta     95.88(3)
_cell_angle_gamma     90.00
_cell_volume     797.7(3)
_cell_formula_units_Z     2
_cell_measurement_reflns_used     5335
_cell_measurement_theta_min     3.47
_cell_measurement_theta_max     28.38
_cell_measurement_temperature     293(2)
_exptl_crystal_description     block
_exptl_crystal_colour     red
_exptl_crystal_size_max     0.40
_exptl_crystal_size_mid     0.20
_exptl_crystal_size_min     0.20
_exptl_crystal_density_diffrn     1.359
_exptl_crystal_density_meas     ?
_exptl_crystal_density_method     'not measured'
_exptl_crystal_F_000     344
_exptl_absorpt_coefficient_mu     0.097
_exptl_absorpt_correction_type     none
_exptl_absorpt_process_details     ?
_exptl_special_details
;
;
_diffrn_ambient_temperature     293(2)
_diffrn_radiation_type     MoK\a
_diffrn_radiation_wavelength     0.71073
_diffrn_radiation_source     'fine-focus sealed tube'
_diffrn_radiation_monochromator     graphite
_diffrn_measurement_device_type     'Bruker APEXII CCD'
_diffrn_measurement_method     '\f and \w scans'
_diffrn_detector_area_resol_mean     ?
_diffrn_reflns_number     13606
_diffrn_reflns_av_R_equivalents     0.0222
_diffrn_reflns_av_sigmaI/netI     0.0134
_diffrn_reflns_theta_min     3.47
_diffrn_reflns_theta_max     28.39
_diffrn_reflns_theta_full     28.39
_diffrn_measured_fraction_theta_max     0.993
_diffrn_measured_fraction_theta_full     0.993
_diffrn_reflns_limit_h_min     -19
_diffrn_reflns_limit_h_max     19
_diffrn_reflns_limit_k_min     -6
_diffrn_reflns_limit_k_max     6
_diffrn_reflns_limit_l_min     -15
_diffrn_reflns_limit_l_max     15
_diffrn_standards_number     ?
_diffrn_standards_interval_count     ?
_diffrn_standards_interval_time     ?
_diffrn_standards_decay_%     ?
_reflns_number_total     1976
_reflns_number_gt     1639
_reflns_threshold_expression     I>2sigma(I)
_refine_ls_structure_factor_coef     Fsqd
_refine_ls_matrix_type     full
_refine_ls_R_factor_all     0.0584
_refine_ls_R_factor_gt     0.0499
_refine_ls_wR_factor_gt     0.1397
_refine_ls_wR_factor_ref     0.1486
_refine_ls_goodness_of_fit_ref     1.067
_refine_ls_restrained_S_all     1.067
_refine_ls_number_reflns     1976
_refine_ls_number_parameters     109
_refine_ls_number_restraints     0
_refine_ls_hydrogen_treatment     constr
_refine_ls_weighting_scheme     calc
_refine_ls_weighting_details
         'calc w=1/[\s^2^(Fo^2^)+(0.0736P)^2^+0.2526P] where P=(Fo^2^+2Fc^2^)/3'
_atom_sites_solution_hydrogens     geom
_atom_sites_solution_primary     direct
_atom_sites_solution_secondary     difmap
_refine_ls_shift/su_max     0.000
_refine_ls_shift/su_mean     0.000
_refine_diff_density_max     0.314
_refine_diff_density_min     -0.254
_refine_ls_extinction_method     none
_refine_ls_extinction_coef     ?
loop_
    _atom_type_symbol
    _atom_type_description
    _atom_type_scat_dispersion_real
    _atom_type_scat_dispersion_imag
    _atom_type_scat_source
    'C' 'C' 0.0033 0.0016
                         'International Tables Vol C Tables 4.2.6.8 and 6.1.1.4'
    'H' 'H' 0.0000 0.0000
                         'International Tables Vol C Tables 4.2.6.8 and 6.1.1.4'
    'N' 'N' 0.0061 0.0033
                         'International Tables Vol C Tables 4.2.6.8 and 6.1.1.4'
    'O' 'O' 0.0106 0.0060
                         'International Tables Vol C Tables 4.2.6.8 and 6.1.1.4'
_computing_data_collection     'APEX2 (Bruker, 2005)'
_computing_cell_refinement     'SAINT-Plus (Bruker, 2001)'
_computing_data_reduction     'SAINT-Plus (Bruker, 2001)'
_computing_structure_solution     'SHELXS97 (Sheldrick, 2008)'
_computing_structure_refinement     'SHELXL97 (Sheldrick, 2008)'
_computing_molecular_graphics     'SHELXTL (Sheldrick, 2008)'
_computing_publication_material     'SHELXTL (Sheldrick, 2008)'
loop_
    _atom_site_type_symbol
    _atom_site_label
    _atom_site_fract_x
    _atom_site_fract_y
    _atom_site_fract_z
    _atom_site_U_iso_or_equiv
    _atom_site_adp_type
    _atom_site_calc_flag
    _atom_site_refinement_flags
    _atom_site_occupancy
    _atom_site_symmetry_multiplicity
    _atom_site_disorder_assembly
    _atom_site_disorder_group
    C C1 0.92686(8) 0.2685(3) 0.93120(11) 0.0327(3) Uani d . 1 1 . .
    C C2 0.86559(9) 0.3422(3) 1.00838(12) 0.0390(3) Uani d . 1 1 . .
    H H2A 0.8699 0.2558 1.0800 0.047 Uiso calc R 1 1 . .
    C C3 0.92142(9) 0.4028(3) 0.82545(11) 0.0353(3) Uani d . 1 1 . .
    H H3A 0.9633 0.3565 0.7748 0.042 Uiso calc R 1 1 . .
    C C4 0.85380(9) 0.6061(3) 0.79487(11) 0.0360(3) Uani d . 1 1 . .
    H H4A 0.8502 0.6954 0.7238 0.043 Uiso calc R 1 1 . .
    C C5 0.79835(9) 0.5450(3) 0.97752(12) 0.0398(3) Uani d . 1 1 . .
    H H5A 0.7573 0.5946 1.0288 0.048 Uiso calc R 1 1 . .
    C C6 0.79149(8) 0.6754(3) 0.87074(11) 0.0340(3) Uani d . 1 1 . .
    C C7 0.71536(9) 0.8857(3) 0.84138(13) 0.0407(3) Uani d . 1 1 . .
    C C8 0.64597(12) 1.2071(4) 0.69866(17) 0.0604(5) Uani d . 1 1 . .
    H H8A 0.6696 1.3527 0.6498 0.072 Uiso calc R 1 1 . .
    H H8B 0.6251 1.3072 0.7635 0.072 Uiso calc R 1 1 . .
    C C9 0.56912(14) 1.0525(6) 0.6352(2) 0.0848(8) Uani d . 1 1 . .
    H H9A 0.5226 1.1908 0.6103 0.127 Uiso calc R 1 1 . .
    H H9B 0.5453 0.9099 0.6838 0.127 Uiso calc R 1 1 . .
    H H9C 0.5896 0.9565 0.5702 0.127 Uiso calc R 1 1 . .
    N N1 0.99820(7) 0.0589(2) 0.95208(9) 0.0354(3) Uani d . 1 1 . .
    O O1 0.65887(8) 0.9411(3) 0.90410(11) 0.0645(4) Uani d . 1 1 . .
    O O2 0.71756(7) 1.0021(3) 0.73787(10) 0.0502(3) Uani d . 1 1 . .
loop_
    _atom_site_aniso_label
    _atom_site_aniso_U_11
    _atom_site_aniso_U_22
    _atom_site_aniso_U_33
    _atom_site_aniso_U_12
    _atom_site_aniso_U_13
    _atom_site_aniso_U_23
    C1 0.0323(6) 0.0305(6) 0.0344(7) -0.0026(5) -0.0018(5) -0.0015(5)
    C2 0.0417(7) 0.0438(8) 0.0315(7) -0.0004(6) 0.0032(5) 0.0052(5)
    C3 0.0359(6) 0.0373(7) 0.0329(7) 0.0013(5) 0.0039(5) -0.0006(5)
    C4 0.0392(6) 0.0380(7) 0.0303(6) 0.0012(5) 0.0008(5) 0.0017(5)
    C5 0.0363(6) 0.0469(8) 0.0368(7) 0.0007(6) 0.0071(5) -0.0010(6)
    C6 0.0311(6) 0.0337(6) 0.0361(7) -0.0019(5) -0.0016(5) -0.0033(5)
    C7 0.0344(6) 0.0404(7) 0.0462(8) 0.0016(5) -0.0005(5) -0.0048(6)
    C8 0.0546(9) 0.0584(10) 0.0651(11) 0.0187(8) -0.0086(8) 0.0054(9)
    C9 0.0547(10) 0.1064(19) 0.0875(16) 0.0183(11) -0.0209(10) -0.0167(14)
    N1 0.0370(6) 0.0347(6) 0.0334(6) -0.0007(4) -0.0009(4) 0.0008(4)
    O1 0.0515(7) 0.0768(9) 0.0673(8) 0.0215(6) 0.0171(6) 0.0054(7)
    O2 0.0468(6) 0.0546(7) 0.0475(6) 0.0157(5) -0.0033(5) 0.0054(5)
loop_
    _geom_bond_atom_site_label_1
    _geom_bond_atom_site_label_2
    _geom_bond_site_symmetry_2
    _geom_bond_distance
    _geom_bond_publ_flag
    C1 C3 . 1.3870(18) ?
    C1 C2 . 1.3934(19) ?
    C1 N1 . 1.4311(17) ?
    C2 C5 . 1.384(2) ?
    C2 H2A . 0.9300 ?
    C3 C4 . 1.3883(18) ?
    C3 H3A . 0.9300 ?
    C4 C6 . 1.3890(19) ?
    C4 H4A . 0.9300 ?
    C5 C6 . 1.3896(19) ?
    C5 H5A . 0.9300 ?
    C6 C7 . 1.4972(18) ?
    C7 O1 . 1.2015(18) ?
    C7 O2 . 1.3371(19) ?
    C8 O2 . 1.4568(18) ?
    C8 C9 . 1.479(3) ?
    C8 H8A . 0.9700 ?
    C8 H8B . 0.9700 ?
    C9 H9A . 0.9600 ?
    C9 H9B . 0.9600 ?
    C9 H9C . 0.9600 ?
    N1 N1 3_757 1.250(2) ?
loop_
    _geom_angle_atom_site_label_1
    _geom_angle_atom_site_label_2
    _geom_angle_atom_site_label_3
    _geom_angle_site_symmetry_1
    _geom_angle_site_symmetry_3
    _geom_angle
    _geom_angle_publ_flag
    C3 C1 C2 . . 120.05(12) ?
    C3 C1 N1 . . 115.19(12) ?
    C2 C1 N1 . . 124.76(12) ?
    C5 C2 C1 . . 119.41(13) ?
    C5 C2 H2A . . 120.3 ?
    C1 C2 H2A . . 120.3 ?
    C1 C3 C4 . . 120.31(12) ?
    C1 C3 H3A . . 119.8 ?
    C4 C3 H3A . . 119.8 ?
    C3 C4 C6 . . 119.77(12) ?
    C3 C4 H4A . . 120.1 ?
    C6 C4 H4A . . 120.1 ?
    C2 C5 C6 . . 120.71(13) ?
    C2 C5 H5A . . 119.6 ?
    C6 C5 H5A . . 119.6 ?
    C4 C6 C5 . . 119.73(12) ?
    C4 C6 C7 . . 122.27(12) ?
    C5 C6 C7 . . 117.99(12) ?
    O1 C7 O2 . . 124.33(14) ?
    O1 C7 C6 . . 123.40(14) ?
    O2 C7 C6 . . 112.27(12) ?
    O2 C8 C9 . . 110.67(16) ?
    O2 C8 H8A . . 109.5 ?
    C9 C8 H8A . . 109.5 ?
    O2 C8 H8B . . 109.5 ?
    C9 C8 H8B . . 109.5 ?
    H8A C8 H8B . . 108.1 ?
    C8 C9 H9A . . 109.5 ?
    C8 C9 H9B . . 109.5 ?
    H9A C9 H9B . . 109.5 ?
    C8 C9 H9C . . 109.5 ?
    H9A C9 H9C . . 109.5 ?
    H9B C9 H9C . . 109.5 ?
    N1 N1 C1 3_757 . 114.02(14) ?
    C7 O2 C8 . . 117.50(13) ?
loop_
    _geom_torsion_atom_site_label_1
    _geom_torsion_atom_site_label_2
    _geom_torsion_atom_site_label_3
    _geom_torsion_atom_site_label_4
    _geom_torsion_site_symmetry_1
    _geom_torsion_site_symmetry_2
    _geom_torsion_site_symmetry_3
    _geom_torsion_site_symmetry_4
    _geom_torsion
    _geom_torsion_publ_flag
    C3 C1 C2 C5 . . . . 1.4(2) ?
    N1 C1 C2 C5 . . . . -178.86(12) ?
    C2 C1 C3 C4 . . . . -1.5(2) ?
    N1 C1 C3 C4 . . . . 178.77(11) ?
    C1 C3 C4 C6 . . . . 0.1(2) ?
    C1 C2 C5 C6 . . . . 0.0(2) ?
    C3 C4 C6 C5 . . . . 1.2(2) ?
    C3 C4 C6 C7 . . . . -178.06(12) ?
    C2 C5 C6 C4 . . . . -1.3(2) ?
    C2 C5 C6 C7 . . . . 178.04(12) ?
    C4 C6 C7 O1 . . . . 177.29(15) ?
    C5 C6 C7 O1 . . . . -2.0(2) ?
    C4 C6 C7 O2 . . . . -2.41(19) ?
    C5 C6 C7 O2 . . . . 178.28(12) ?
    C3 C1 N1 N1 . . . 3_757 179.91(13) ?
    C2 C1 N1 N1 . . . 3_757 0.2(2) ?
    O1 C7 O2 C8 . . . . -0.7(2) ?
    C6 C7 O2 C8 . . . . 179.05(12) ?
    C9 C8 O2 C7 . . . . -91.4(2) ?
data_global
_journal_date_recd_electronic     2011-07-22
_journal_date_accepted     2011-09-11
_journal_name_full     'Acta Crystallographica, Section E'
_journal_year     2011
_journal_volume     67
_journal_issue     10
_journal_page_first     o2671
_journal_page_last     o2671
_journal_paper_category     QO
_journal_coeditor_code     AA2020
_publ_contact_author_name     'Youzhu Yu'
_publ_contact_author_address
;
  Department of Chemistry and Environmental Engineering
  Anyang Institute of Technology
  Henan 455000
  People's Republic of China
;
_publ_contact_author_email     119yyz@163.com
_publ_contact_author_fax     '86 372 2909841'
_publ_contact_author_phone     '86 372 2909841'
_publ_section_title
;
Diethyl 4,4'-(diazenediyl)dibenzoate
;
loop_
    _publ_author_name
    _publ_author_address
    'Yongsheng Niu'
;
  Department of Chemistry and Environmental Engineering
  Anyang Institute of Technology
  Henan 455000
  People's Republic of China
;
    'Jianping Huang'
;
  Department of Chemistry and Environmental Engineering
  Anyang Institute of Technology
  Henan 455000
  People's Republic of China
;
    'Chunpu Zhao'
;
  Department of Chemistry and Environmental Engineering
  Anyang Institute of Technology
  Henan 455000
  People's Republic of China
;
    'Pan Gao'
;
  Department of Chemistry and Environmental Engineering
  Anyang Institute of Technology
  Henan 455000
  People's Republic of China
;
    'Youzhu Yu'
;
  Department of Chemistry and Environmental Engineering
  Anyang Institute of Technology
  Henan 455000
  People's Republic of China
;
