# Supplementary material for: Diethyl 4,4′-(diazenediyl)dibenzoate
Source: Acta Crystallogr Sect E Struct Rep Online. 2011 Sep 17;67(Pt 10):o2671. doi: 10.1107/S1600536811036877 (PMC3201234; doi:10.1107/S1600536811036877)
Supplement: Supplementary file 2 [file e-67-o2671-Isup2.hkl]

# 
# h,k,l, Fc-squared, Fo-squared, sigma(Fo-squared) and status flag 
# 
data_I
_shelx_title ' a in P2(1)/c' 
_shelx_refln_list_code          4 
_shelx_F_calc_maximum      100.95 
_exptl_crystal_F_000       344.00 
_reflns_d_resolution_high  0.7474 
 
loop_ 
 _symmetry_equiv_pos_as_xyz 
 'x, y, z' 
 '-x, y+1/2, -z+1/2' 
 '-x, -y, -z' 
 'x, -y-1/2, z-1/2' 
 
_cell_length_a    14.8436 
_cell_length_b     4.5731 
_cell_length_c    11.8136 
_cell_angle_alpha  90.000 
_cell_angle_beta   95.878 
_cell_angle_gamma  90.000 
 
_shelx_F_squared_multiplier     1.000 
 
loop_ 
 _refln_index_h 
 _refln_index_k 
 _refln_index_l 
 _refln_F_squared_calc 
 _refln_F_squared_meas 
 _refln_F_squared_sigma 
 _refln_observed_status 
   3   0   0      976.79     1021.91     14.84 o 
   4   0   0      225.82      277.65      2.66 o 
   5   0   0      101.42       88.17      1.00 o 
   6   0   0      259.29      279.83      3.27 o 
   7   0   0       85.81       80.40      1.15 o 
   8   0   0       52.40       57.55      0.88 o 
   9   0   0      102.43      102.01      1.27 o 
  10   0   0        5.22       10.63      0.36 o 
  11   0   0      210.57      205.65      2.14 o 
  12   0   0        1.69        3.04      0.45 o 
  13   0   0        0.74       -0.13      0.22 o 
  14   0   0     1251.22     1233.80     13.78 o 
  15   0   0      276.62      277.27      5.66 o 
  16   0   0       19.82       22.27      1.20 o 
  17   0   0        7.06        6.75      0.95 o 
  18   0   0        1.98        0.92      0.33 o 
  19   0   0       12.75       13.44      0.77 o 
   1   1   0       31.20       41.16      0.39 o 
   2   1   0       46.27       60.22      0.46 o 
   3   1   0     4001.91     4109.65     23.78 o 
   4   1   0     1102.90     1080.69      6.43 o 
   5   1   0        9.69       12.37      0.21 o 
   6   1   0        0.08        0.13      0.10 o 
   7   1   0      100.44      127.38      1.02 o 
   8   1   0       44.75       39.67      0.47 o 
   9   1   0        8.40        8.60      0.22 o 
  10   1   0       36.96       49.55      0.62 o 
  11   1   0      196.51      171.99      1.49 o 
  12   1   0        5.38        6.44      0.29 o 
  13   1   0        8.26        8.70      0.33 o 
  14   1   0        3.18        3.54      0.24 o 
  15   1   0        1.09        0.57      0.24 o 
  16   1   0        0.76        0.98      0.22 o 
  17   1   0       67.30       58.90      1.49 o 
  18   1   0       29.64       31.02      0.82 o 
  19   1   0        3.95        4.09      0.43 o 
   0   2   0      834.85      776.54      6.14 o 
   1   2   0       75.45       72.05      0.57 o 
   2   2   0      113.98      110.06      0.78 o 
   3   2   0      366.42      370.10      2.11 o 
   4   2   0      626.02      663.06      3.59 o 
   5   2   0        9.22       11.34      0.25 o 
   6   2   0       53.55       71.90      0.67 o 
   7   2   0      608.45      637.74      4.15 o 
   8   2   0        5.77        6.87      0.25 o 
   9   2   0       12.35       12.55      0.34 o 
  10   2   0       83.57       91.78      1.08 o 
  11   2   0       65.54       61.00      0.90 o 
  12   2   0        4.31        4.32      0.26 o 
  13   2   0       12.61       12.22      0.38 o 
  14   2   0        4.45        5.36      0.33 o 
  15   2   0        1.87        1.51      0.24 o 
  16   2   0        1.20        1.09      0.26 o 
  17   2   0        0.05       -0.04      0.21 o 
  18   2   0       16.99       21.41      0.74 o 
   1   3   0      425.85      439.30      2.48 o 
   2   3   0       14.34       12.37      0.28 o 
   3   3   0       16.97       17.52      0.31 o 
   4   3   0       46.48       50.36      0.52 o 
   5   3   0      167.53      174.94      1.33 o 
   6   3   0        0.49        0.85      0.28 o 
   7   3   0       47.53       50.37      0.65 o 
   8   3   0        4.80        8.30      0.34 o 
   9   3   0       12.71       13.61      0.42 o 
  10   3   0        6.96        7.16      0.38 o 
  11   3   0        2.59        1.92      0.24 o 
  12   3   0        0.01       -0.06      0.16 o 
  13   3   0       29.67       25.67      0.64 o 
  14   3   0       13.99       13.78      0.52 o 
  15   3   0       17.25       20.07      0.61 o 
  16   3   0        0.36        0.42      0.27 o 
  17   3   0        3.79        5.00      0.43 o 
   0   4   0        3.39        5.13      0.29 o 
   1   4   0       13.80       13.48      0.36 o 
   2   4   0        0.60        0.35      0.14 o 
   3   4   0       53.70       54.41      0.69 o 
   4   4   0       28.74       31.29      0.51 o 
   5   4   0        0.03       -0.14      0.14 o 
   6   4   0        2.81        3.95      0.28 o 
   7   4   0       25.24       25.55      0.55 o 
   8   4   0       23.47       17.32      0.50 o 
   9   4   0        1.38        1.21      0.23 o 
  10   4   0        2.03        1.55      0.29 o 
  11   4   0        8.86       10.20      0.53 o 
  12   4   0        5.20        5.81      0.43 o 
  13   4   0        2.87        4.23      0.38 o 
  14   4   0        2.66        3.23      0.66 o 
   1   5   0        0.33        0.38      0.28 o 
   2   5   0        0.53        0.10      0.22 o 
   3   5   0        0.67        0.71      0.24 o 
   4   5   0        7.12        7.60      0.43 o 
   5   5   0       32.23       33.38      0.74 o 
   6   5   0        1.15        0.96      0.26 o 
   7   5   0        0.37        0.01      0.21 o 
   8   5   0        0.01        0.30      0.22 o 
   9   5   0        7.10        6.59      0.48 o 
  10   5   0        9.28        7.69      0.51 o 
  11   5   0        3.13        3.08      0.42 o 
   3   6   0        7.46       19.32      1.71 o 
 -19   1   1       13.94       15.97      0.59 o 
 -18   1   1       96.92       87.30      1.28 o 
 -17   1   1        5.72        5.58      0.36 o 
 -16   1   1       59.56       54.72      0.91 o 
 -15   1   1        4.02        3.10      0.27 o 
 -14   1   1       41.10       41.60      0.71 o 
 -13   1   1        4.03        3.74      0.24 o 
 -12   1   1      651.52      605.11      4.65 o 
 -11   1   1      127.84      131.45      1.22 o 
 -10   1   1       17.59       18.28      0.38 o 
  -9   1   1       46.13       43.06      0.54 o 
  -8   1   1      767.16      790.18      5.39 o 
  -7   1   1      126.25      148.69      1.25 o 
  -6   1   1       29.01       32.14      0.39 o 
  -5   1   1       31.97       28.19      0.45 o 
  -4   1   1     1218.76     1255.09      7.79 o 
  -3   1   1     1708.90     1854.98     11.44 o 
  -2   1   1     2810.48     2804.49     16.28 o 
  -1   1   1      790.27      731.06      5.84 o 
   0   1   1      361.71      324.41      2.71 o 
   1   1   1      973.52      987.18      6.54 o 
   2   1   1     6747.97     6252.68     44.23 o 
   3   1   1     7890.28     7054.11     64.71 o 
   4   1   1       27.50       32.82      0.42 o 
   5   1   1      351.61      336.75      2.48 o 
   6   1   1     2757.15     2795.62     17.00 o 
   7   1   1       52.77       61.05      0.63 o 
   8   1   1        3.56        2.95      0.14 o 
   9   1   1       48.76       54.68      0.67 o 
  10   1   1       12.08        8.63      0.28 o 
  11   1   1       17.37       15.07      0.37 o 
  12   1   1       10.84        9.16      0.31 o 
  13   1   1       55.42       51.62      0.71 o 
  14   1   1        1.28        1.54      0.19 o 
  15   1   1        3.57        3.61      0.28 o 
  16   1   1       26.11       22.46      0.71 o 
  17   1   1      137.74      139.74      2.08 o 
  18   1   1       11.68       11.31      0.58 o 
  19   1   1       14.25       16.55      0.85 o 
 -18   2   1       11.61       15.17      0.65 o 
 -17   2   1        4.55        4.44      0.39 o 
 -16   2   1        0.02       -0.16      0.19 o 
 -15   2   1       15.90       16.54      0.48 o 
 -14   2   1        0.73        0.45      0.18 o 
 -13   2   1        5.48        4.62      0.28 o 
 -12   2   1        3.33        4.09      0.26 o 
 -11   2   1      212.97      226.52      1.94 o 
 -10   2   1       40.65       38.81      0.61 o 
  -9   2   1      118.38       98.59      1.03 o 
  -8   2   1      122.57      116.46      1.13 o 
  -7   2   1       11.68        9.32      0.29 o 
  -6   2   1        9.56       12.72      0.31 o 
  -5   2   1      229.47      267.33      1.74 o 
  -4   2   1      250.10      271.39      1.74 o 
  -3   2   1       10.59       13.80      0.23 o 
  -2   2   1       84.11       79.10      0.62 o 
  -1   2   1      156.43      152.78      0.99 o 
   0   2   1        1.55        0.83      0.08 o 
   1   2   1       62.16       68.32      0.58 o 
   2   2   1       23.20       26.64      0.32 o 
   3   2   1     1824.94     1958.16     10.08 o 
   4   2   1      581.77      650.18      3.53 o 
   5   2   1      824.42      935.45      5.35 o 
   6   2   1      589.49      594.37      3.67 o 
   7   2   1      139.20      141.45      1.13 o 
   8   2   1       37.88       43.84      0.57 o 
   9   2   1        1.26        0.07      0.11 o 
  10   2   1        1.57        0.37      0.14 o 
  11   2   1        2.95        3.61      0.27 o 
  12   2   1        8.66        9.18      0.40 o 
  13   2   1        1.15        0.51      0.18 o 
  14   2   1        5.73        5.45      0.34 o 
  15   2   1        2.37        2.10      0.25 o 
  16   2   1        9.84        8.27      0.44 o 
  17   2   1       19.64       21.72      0.66 o 
  18   2   1       28.70       28.89      0.83 o 
 -17   3   1        2.89        1.95      0.30 o 
 -16   3   1       23.76       27.08      0.72 o 
 -15   3   1       53.37       57.37      1.26 o 
 -14   3   1        6.65        6.20      0.38 o 
 -13   3   1        0.81        0.31      0.20 o 
 -12   3   1        0.92        1.62      0.23 o 
 -11   3   1        6.35        5.10      0.30 o 
 -10   3   1        1.16        1.25      0.19 o 
  -9   3   1        1.06        1.55      0.20 o 
  -8   3   1       62.77       63.23      0.78 o 
  -7   3   1        3.32        2.77      0.21 o 
  -6   3   1        2.16        2.22      0.18 o 
  -5   3   1       24.76       25.74      0.42 o 
  -4   3   1       24.88       29.56      0.40 o 
  -3   3   1       12.06       13.48      0.27 o 
  -2   3   1       72.52       86.29      0.71 o 
  -1   3   1      601.39      600.36      3.16 o 
   0   3   1      209.17      214.15      1.36 o 
   1   3   1       12.27        8.89      0.23 o 
   2   3   1        1.78        2.15      0.15 o 
   3   3   1       21.97       21.03      0.34 o 
   4   3   1       45.31       44.23      0.53 o 
   5   3   1       37.09       38.70      0.52 o 
   6   3   1      100.78       91.32      0.98 o 
   7   3   1        6.24        6.59      0.30 o 
   8   3   1       10.49        8.24      0.34 o 
   9   3   1      109.40      110.02      1.23 o 
  10   3   1        4.54        1.36      0.21 o 
  11   3   1       15.11       11.64      0.46 o 
  12   3   1        9.60        7.37      0.47 o 
  13   3   1       29.81       29.85      0.75 o 
  14   3   1       18.11       18.22      0.62 o 
  15   3   1        2.48        2.52      0.33 o 
  16   3   1        9.30        8.46      0.51 o 
  17   3   1        0.51        0.34      0.30 o 
 -15   4   1        0.88        0.57      0.31 o 
 -14   4   1        3.09        2.37      0.39 o 
 -13   4   1        5.71        5.94      0.50 o 
 -12   4   1       11.86       12.85      0.67 o 
 -11   4   1        7.09        5.96      0.58 o 
 -10   4   1        0.00        0.09      0.22 o 
  -9   4   1       10.39        9.57      0.45 o 
  -8   4   1        0.02        0.03      0.20 o 
  -7   4   1       88.34       94.93      1.08 o 
  -6   4   1        0.59        0.16      0.15 o 
  -5   4   1        9.38        9.55      0.33 o 
  -4   4   1       17.18       15.71      0.37 o 
  -3   4   1       22.30       22.27      0.42 o 
  -2   4   1        3.43        4.03      0.21 o 
  -1   4   1        2.56        2.16      0.16 o 
   0   4   1       24.40       20.83      0.40 o 
   1   4   1       10.84       10.37      0.28 o 
   2   4   1      134.37      140.01      1.07 o 
   3   4   1        0.57        0.53      0.17 o 
   4   4   1        0.80        0.65      0.19 o 
   5   4   1        0.02        0.04      0.17 o 
   6   4   1        2.30        3.27      0.28 o 
   7   4   1       58.60       56.90      0.88 o 
   8   4   1       22.11       18.19      0.51 o 
   9   4   1        0.10        0.18      0.18 o 
  10   4   1        2.07        1.11      0.30 o 
  11   4   1        0.13        0.38      0.21 o 
  12   4   1        1.30        0.66      0.25 o 
  13   4   1        0.03        0.33      0.26 o 
  14   4   1        2.70        2.21      0.34 o 
 -11   5   1       19.48       21.03      0.96 o 
 -10   5   1        9.75        8.68      0.60 o 
  -9   5   1        1.35        2.04      0.35 o 
  -8   5   1        1.03        0.81      0.27 o 
  -7   5   1        0.34        0.06      0.22 o 
  -6   5   1        7.57        7.75      0.44 o 
  -5   5   1       11.93       11.84      0.57 o 
  -4   5   1        0.42        0.83      0.27 o 
  -3   5   1        4.47        3.11      0.33 o 
  -2   5   1        9.96       11.71      0.54 o 
  -1   5   1        3.06        3.39      0.33 o 
   0   5   1       22.97       23.28      0.61 o 
   1   5   1       10.48       12.28      0.50 o 
   2   5   1        0.00       -0.20      0.20 o 
   3   5   1       24.26       21.70      0.59 o 
   4   5   1       16.35       18.47      0.56 o 
   5   5   1        1.98        2.08      0.27 o 
   6   5   1        3.79        3.18      0.32 o 
   7   5   1        1.84        1.27      0.31 o 
   8   5   1        1.40        2.44      0.32 o 
   9   5   1        7.44        8.01      0.54 o 
  10   5   1        0.12        0.52      0.30 o 
  11   5   1        1.70        3.20      0.38 o 
  -3   6   1       19.56       30.77      2.48 o 
   3   6   1        0.10        0.51      1.11 o 
 -19   0   2        4.16        3.81      0.55 o 
 -18   0   2        1.65        1.52      0.49 o 
 -17   0   2        0.84        0.68      0.31 o 
 -16   0   2      427.92      405.76      7.24 o 
 -15   0   2      482.01      465.08      8.73 o 
 -14   0   2       31.07       25.26      0.82 o 
 -13   0   2        8.09       10.53      0.49 o 
 -12   0   2        1.57        3.07      0.30 o 
 -11   0   2       40.86       44.51      0.83 o 
 -10   0   2        0.12       -0.02      0.10 o 
  -9   0   2      262.51      233.75      2.31 o 
  -8   0   2      153.64      201.40      2.21 o 
  -7   0   2       24.03       29.85      0.62 o 
  -6   0   2     1329.40     1355.30     14.82 o 
  -5   0   2     1308.68     1242.41     16.51 o 
  -4   0   2     2226.29     2294.46     21.47 o 
  -3   0   2     1186.28     1180.26     10.98 o 
  -2   0   2     6253.95     5642.22     79.01 o 
  -1   0   2    10191.18     8547.41    185.05 o 
   0   0   2       52.74       42.74      1.54 o 
   1   0   2      163.92      188.56      2.83 o 
   2   0   2      107.66      117.71      1.56 o 
   3   0   2        9.36        6.69      0.24 o 
   4   0   2     1012.12     1051.61      7.91 o 
   5   0   2     1603.84     1662.87     12.97 o 
   6   0   2       12.56       19.78      0.36 o 
   7   0   2      482.61      489.51      4.31 o 
   8   0   2      419.87      468.97      4.76 o 
   9   0   2     1479.46     1508.70     12.72 o 
  10   0   2      368.27      345.15      3.25 o 
  11   0   2       60.71       50.53      1.04 o 
  12   0   2      136.14      123.33      1.62 o 
  13   0   2       50.03       47.95      1.02 o 
  14   0   2        0.00        0.32      0.33 o 
  15   0   2        0.10        0.47      0.24 o 
  16   0   2        0.07       -0.07      0.23 o 
  17   0   2        3.62        3.69      0.41 o 
  18   0   2        8.30       11.07      0.90 o 
  19   0   2        3.41        4.97      0.77 o 
 -19   1   2        8.81        7.08      0.45 o 
 -18   1   2        4.59        2.25      0.31 o 
 -17   1   2        1.64        3.15      0.31 o 
 -16   1   2        5.06        4.01      0.32 o 
 -15   1   2        0.24       -0.07      0.16 o 
 -14   1   2       23.71       23.96      0.53 o 
 -13   1   2      236.93      225.74      2.38 o 
 -12   1   2      421.64      427.22      3.20 o 
 -11   1   2        9.81       12.52      0.35 o 
 -10   1   2        0.35        0.18      0.11 o 
  -9   1   2      104.15      104.46      0.95 o 
  -8   1   2      352.04      365.88      2.53 o 
  -7   1   2        0.12        0.05      0.07 o 
  -6   1   2       38.26       41.81      0.55 o 
  -5   1   2       58.15       74.73      0.90 o 
  -4   1   2      108.99       91.59      0.76 o 
  -3   1   2       29.77       26.78      0.31 o 
  -2   1   2        0.87        2.65      0.29 o 
  -1   1   2      640.52      603.64      4.91 o 
   0   1   2     1136.24     1154.70      8.43 o 
   1   1   2     1452.54     1535.27     11.15 o 
   2   1   2     6406.96     5958.19     35.36 o 
   3   1   2      179.07      175.47      1.38 o 
   4   1   2        0.04       -0.04      0.06 o 
   5   1   2      157.63      193.36      1.29 o 
   6   1   2     1629.01     1749.57     10.58 o 
   7   1   2       26.86       21.24      0.31 o 
   8   1   2      112.19       99.49      0.94 o 
   9   1   2       29.86       25.75      0.42 o 
  10   1   2       16.55       16.33      0.35 o 
  11   1   2       11.23       10.38      0.30 o 
  12   1   2        0.50        0.69      0.15 o 
  13   1   2       35.39       34.73      0.61 o 
  14   1   2       14.09       12.52      0.44 o 
  15   1   2        5.13        3.51      0.31 o 
  16   1   2       88.91       84.19      1.49 o 
  17   1   2       10.86       11.35      0.53 o 
  18   1   2        0.13       -0.07      0.23 o 
  19   1   2        1.61        0.65      0.30 o 
 -18   2   2        2.56        2.69      0.36 o 
 -17   2   2        2.57        1.54      0.30 o 
 -16   2   2        1.31        1.03      0.21 o 
 -15   2   2        2.73        2.44      0.25 o 
 -14   2   2       29.65       25.39      0.56 o 
 -13   2   2        2.31        1.38      0.19 o 
 -12   2   2       32.99       31.44      0.58 o 
 -11   2   2        1.24        0.54      0.15 o 
 -10   2   2       31.16       27.29      0.58 o 
  -9   2   2      731.38      697.90      4.90 o 
  -8   2   2        0.03        0.23      0.11 o 
  -7   2   2       70.08       68.04      0.74 o 
  -6   2   2      464.08      461.46      3.35 o 
  -5   2   2       73.89       78.14      0.77 o 
  -4   2   2      141.23      151.03      1.14 o 
  -3   2   2       15.30       20.82      0.27 o 
  -2   2   2       13.36       21.04      0.27 o 
  -1   2   2        2.94        5.29      0.14 o 
   0   2   2        6.70       10.81      0.19 o 
   1   2   2       61.84       49.75      0.46 o 
   2   2   2      277.24      300.41      1.80 o 
   3   2   2       87.93       89.07      0.70 o 
   4   2   2      128.75      102.38      0.87 o 
   5   2   2     2619.05     2655.21     16.00 o 
   6   2   2      438.29      450.67      2.79 o 
   7   2   2      306.92      308.77      2.10 o 
   8   2   2       75.68       79.66      0.90 o 
   9   2   2       60.58       55.05      0.81 o 
  10   2   2        0.31        0.32      0.13 o 
  11   2   2        6.90        4.73      0.30 o 
  12   2   2        1.74        2.43      0.24 o 
  13   2   2       53.90       45.86      0.79 o 
  14   2   2        0.50        0.39      0.18 o 
  15   2   2        0.96        0.41      0.19 o 
  16   2   2        6.59        5.83      0.44 o 
  17   2   2        7.82       10.24      0.85 o 
  18   2   2        1.79        3.88      0.68 o 
 -17   3   2        5.29        4.74      0.43 o 
 -16   3   2       27.97       31.01      0.84 o 
 -15   3   2        0.84       -0.18      0.18 o 
 -14   3   2       20.10       19.81      0.58 o 
 -13   3   2       24.69       23.29      0.65 o 
 -12   3   2        7.39        7.47      0.36 o 
 -11   3   2        0.10        0.24      0.16 o 
 -10   3   2        0.81        0.60      0.17 o 
  -9   3   2       27.13       31.44      0.58 o 
  -8   3   2       18.92       18.54      0.45 o 
  -7   3   2       10.22       14.14      0.39 o 
  -6   3   2       94.19       90.39      0.91 o 
  -5   3   2      252.02      260.13      1.80 o 
  -4   3   2       82.28       86.36      0.76 o 
  -3   3   2        8.84       14.08      0.27 o 
  -2   3   2      214.93      198.88      1.32 o 
  -1   3   2       97.49       97.35      0.74 o 
   0   3   2       87.38       89.17      0.70 o 
   1   3   2       33.97       32.36      0.39 o 
   2   3   2       10.94       13.56      0.27 o 
   3   3   2        5.32        5.63      0.21 o 
   4   3   2        9.83       10.96      0.30 o 
   5   3   2       23.46       20.96      0.43 o 
   6   3   2       59.99       60.52      0.82 o 
   7   3   2        1.94        1.29      0.21 o 
   8   3   2      185.73      194.22      1.81 o 
   9   3   2      182.09      172.90      1.82 o 
  10   3   2       82.08       70.27      1.03 o 
  11   3   2       14.39       10.64      0.45 o 
  12   3   2        1.72        2.01      0.29 o 
  13   3   2        5.27        6.01      0.52 o 
  14   3   2        0.93        1.22      0.27 o 
  15   3   2        0.72        0.97      0.27 o 
  16   3   2        1.45        1.41      0.32 o 
 -14   4   2        0.73        1.03      0.29 o 
 -13   4   2       48.56       58.63      1.21 o 
 -12   4   2        0.40        0.84      0.28 o 
 -11   4   2        3.25        4.35      0.37 o 
 -10   4   2        5.20        6.84      0.45 o 
  -9   4   2        2.33        2.91      0.31 o 
  -8   4   2       42.89       45.18      0.84 o 
  -7   4   2       21.04       20.75      0.51 o 
  -6   4   2        4.50        3.87      0.25 o 
  -5   4   2        3.87        3.87      0.25 o 
  -4   4   2        5.04        7.41      0.35 o 
  -3   4   2        0.17        0.21      0.16 o 
  -2   4   2       24.04       22.92      0.44 o 
  -1   4   2        0.00        0.02      0.14 o 
   0   4   2        8.06       10.04      0.38 o 
   1   4   2      163.88      158.32      1.49 o 
   2   4   2       16.50       15.40      0.46 o 
   3   4   2       33.04       29.64      0.59 o 
   4   4   2        2.23        2.61      0.26 o 
   5   4   2        0.73        0.61      0.18 o 
   6   4   2       27.46       20.46      0.50 o 
   7   4   2       24.27       22.23      0.66 o 
   8   4   2        1.59        1.90      0.24 o 
   9   4   2        0.03        0.29      0.19 o 
  10   4   2        1.09        1.13      0.24 o 
  11   4   2        2.42        1.07      0.27 o 
  12   4   2       25.54       23.45      0.64 o 
  13   4   2        1.64        3.64      0.37 o 
  14   4   2        2.80        2.81      0.33 o 
 -11   5   2        5.88        4.64      0.46 o 
 -10   5   2       26.41       26.77      1.55 o 
  -9   5   2        0.38        1.32      0.41 o 
  -8   5   2        0.00       -0.03      0.43 o 
  -7   5   2        0.08       -0.12      0.25 o 
  -6   5   2        5.80        6.11      0.47 o 
  -5   5   2        5.94        6.53      0.69 o 
  -4   5   2        0.27        0.54      0.31 o 
  -3   5   2        3.21        3.91      0.41 o 
  -2   5   2        6.76        6.67      0.45 o 
  -1   5   2       87.69       96.74      1.55 o 
   0   5   2       24.13       22.35      0.64 o 
   1   5   2        0.49        0.14      0.27 o 
   2   5   2        0.28        0.28      0.23 o 
   3   5   2        4.92        4.25      0.35 o 
   4   5   2       35.07       33.88      0.73 o 
   5   5   2       16.00       14.75      0.55 o 
   6   5   2        0.03        0.04      0.20 o 
   7   5   2        0.07        0.32      0.23 o 
   8   5   2        0.00        0.19      0.30 o 
   9   5   2        6.57        5.84      0.40 o 
  10   5   2        0.42        0.38      0.25 o 
  -3   6   2       41.32       42.57      2.99 o 
  -2   6   2        3.07        5.98      1.62 o 
   0   6   2        0.08       -0.77      1.03 o 
   1   6   2        1.31        0.14      1.11 o 
   2   6   2        0.16        0.16      0.39 o 
 -19   1   3        2.98        1.27      0.29 o 
 -18   1   3        0.65        1.02      0.26 o 
 -17   1   3        0.03        0.34      0.31 o 
 -16   1   3        5.77        3.88      0.31 o 
 -15   1   3        2.21        0.93      0.21 o 
 -14   1   3       24.49       24.50      0.57 o 
 -13   1   3      242.89      231.06      1.99 o 
 -12   1   3       64.74       71.24      0.87 o 
 -11   1   3      110.72      115.19      1.09 o 
 -10   1   3      132.31      138.07      1.21 o 
  -9   1   3      216.92      255.95      2.15 o 
  -8   1   3       62.31       55.78      0.61 o 
  -7   1   3      202.09      181.35      1.50 o 
  -6   1   3        6.23        9.40      0.23 o 
  -5   1   3      274.35      320.79      2.30 o 
  -4   1   3        0.48        0.53      0.11 o 
  -3   1   3     1629.30     1558.30      9.71 o 
  -2   1   3      844.09      847.95      6.76 o 
  -1   1   3       86.98       78.41      0.90 o 
   0   1   3      308.02      322.46      2.57 o 
   1   1   3      133.57      151.69      1.21 o 
   2   1   3     2022.26     1960.03     12.21 o 
   3   1   3      680.54      628.24      4.47 o 
   4   1   3        8.79        7.60      0.21 o 
   5   1   3      738.42      779.99      4.53 o 
   6   1   3       75.70       69.60      0.69 o 
   7   1   3        0.12        0.10      0.06 o 
   8   1   3       57.81       58.27      0.56 o 
   9   1   3       31.48       34.42      0.57 o 
  10   1   3      207.70      201.37      1.57 o 
  11   1   3      336.11      337.46      2.80 o 
  12   1   3      166.33      154.77      1.73 o 
  13   1   3        3.49        3.69      0.28 o 
  14   1   3       17.42       14.90      0.46 o 
  15   1   3        1.33        1.75      0.24 o 
  16   1   3        2.84        4.66      0.37 o 
  17   1   3        4.96        6.59      0.45 o 
  18   1   3        0.04       -0.08      0.22 o 
 -18   2   3        4.93        4.87      0.38 o 
 -17   2   3        0.00       -0.01      0.20 o 
 -16   2   3       36.58       42.50      0.82 o 
 -15   2   3        3.96        4.57      0.31 o 
 -14   2   3        2.65        2.83      0.25 o 
 -13   2   3        0.00        0.03      0.16 o 
 -12   2   3      129.92      130.66      1.58 o 
 -11   2   3        2.71        2.18      0.21 o 
 -10   2   3      653.90      622.51      4.46 o 
  -9   2   3      290.39      300.17      2.27 o 
  -8   2   3        1.30        1.85      0.16 o 
  -7   2   3       16.94       16.05      0.34 o 
  -6   2   3       98.75       89.67      0.87 o 
  -5   2   3        6.67        9.53      0.25 o 
  -4   2   3        0.00       -0.07      0.07 o 
  -3   2   3       19.13       19.71      0.36 o 
  -2   2   3      844.77      834.37      4.40 o 
  -1   2   3        7.97       14.39      0.28 o 
   0   2   3        1.23        1.87      0.11 o 
   1   2   3      226.09      218.79      1.64 o 
   2   2   3       57.94       72.11      0.81 o 
   3   2   3       12.45        9.95      0.26 o 
   4   2   3     1144.75     1208.54      6.49 o 
   5   2   3      874.90      868.20      5.01 o 
   6   2   3        5.64       11.26      0.33 o 
   7   2   3        6.00        4.55      0.22 o 
   8   2   3       35.81       33.06      0.51 o 
   9   2   3       20.93       18.12      0.42 o 
  10   2   3        1.82        1.62      0.20 o 
  11   2   3        1.35        0.93      0.17 o 
  12   2   3       44.60       39.66      0.81 o 
  13   2   3        6.54        4.96      0.37 o 
  14   2   3        5.67        4.57      0.33 o 
  15   2   3       16.97       15.38      1.38 o 
  16   2   3        0.00        0.02      0.22 o 
  17   2   3        0.01        0.31      0.27 o 
 -17   3   3       14.88       17.86      0.75 o 
 -16   3   3       10.35       10.75      0.59 o 
 -15   3   3        1.83        2.17      0.29 o 
 -14   3   3        0.04        0.14      0.20 o 
 -13   3   3       12.39       13.44      0.52 o 
 -12   3   3        0.03        0.16      0.18 o 
 -11   3   3       13.92       11.67      0.48 o 
 -10   3   3        6.19        6.65      0.36 o 
  -9   3   3       23.12       28.34      0.60 o 
  -8   3   3       41.61       40.64      0.82 o 
  -7   3   3      404.71      407.13      3.37 o 
  -6   3   3       88.87       81.40      1.07 o 
  -5   3   3      158.15      174.39      1.71 o 
  -4   3   3        2.09        2.36      0.17 o 
  -3   3   3      109.16      113.55      0.91 o 
  -2   3   3        9.92       11.46      0.26 o 
  -1   3   3        5.47        5.40      0.19 o 
   0   3   3        0.03        0.02      0.08 o 
   1   3   3       20.43       17.14      0.33 o 
   2   3   3       39.12       38.15      0.71 o 
   3   3   3        4.33        5.07      0.26 o 
   4   3   3       13.01       12.07      0.36 o 
   5   3   3       55.97       49.05      0.67 o 
   6   3   3      139.48      142.71      1.33 o 
   7   3   3      196.20      191.97      1.75 o 
   8   3   3      265.52      268.06      2.24 o 
   9   3   3        0.92       -0.01      0.17 o 
  10   3   3       35.88       31.58      0.71 o 
  11   3   3        9.03        8.21      0.40 o 
  12   3   3        2.11        2.20      0.25 o 
  13   3   3        0.50        0.74      0.24 o 
  14   3   3        0.00        0.13      0.21 o 
  15   3   3        0.08        0.20      0.43 o 
  16   3   3        0.21        0.71      0.26 o 
 -14   4   3       16.93       17.04      0.82 o 
 -13   4   3       40.33       47.72      1.04 o 
 -12   4   3        4.26        5.33      0.41 o 
 -11   4   3        1.47        0.94      0.22 o 
 -10   4   3        6.54        6.49      0.39 o 
  -9   4   3       34.94       39.83      0.84 o 
  -8   4   3       13.91       12.46      0.51 o 
  -7   4   3        4.30        4.02      0.33 o 
  -6   4   3        8.31        8.72      0.41 o 
  -5   4   3        4.52        5.58      0.41 o 
  -4   4   3       33.35       36.64      0.68 o 
  -3   4   3       20.82       18.78      0.45 o 
  -2   4   3        1.18        0.84      0.23 o 
  -1   4   3       11.96       13.67      0.46 o 
   0   4   3        3.66        4.54      0.31 o 
   1   4   3      164.25      158.89      1.54 o 
   2   4   3      219.96      207.65      1.85 o 
   3   4   3       13.41       16.01      0.50 o 
   4   4   3        0.01       -0.17      0.17 o 
   5   4   3       39.78       39.82      0.74 o 
   6   4   3        2.86        2.54      0.27 o 
   7   4   3        6.68        5.85      0.38 o 
   8   4   3        7.07        4.95      0.36 o 
   9   4   3       27.85       23.08      0.62 o 
  10   4   3       25.00       21.26      0.59 o 
  11   4   3       41.44       35.04      0.83 o 
  12   4   3        6.81        7.13      0.47 o 
  13   4   3        0.41        0.62      0.28 o 
  14   4   3        0.07        0.02      0.29 o 
 -11   5   3        2.80        7.08      0.71 o 
 -10   5   3       11.91       15.97      1.08 o 
  -9   5   3        0.21        0.80      0.40 o 
  -8   5   3        0.03        0.60      0.38 o 
  -7   5   3        0.02        0.54      0.46 o 
  -6   5   3        0.78        1.17      0.34 o 
  -5   5   3        0.89        0.21      0.31 o 
  -4   5   3        3.66        3.45      0.42 o 
  -3   5   3        7.58        7.42      0.54 o 
  -2   5   3       48.52       48.26      1.35 o 
  -1   5   3      151.49      155.72      1.97 o 
   0   5   3        0.35        0.02      0.26 o 
   1   5   3        0.97        0.86      0.29 o 
   2   5   3       13.35       14.38      0.56 o 
   3   5   3       11.57       10.96      0.51 o 
   4   5   3       31.91       29.39      1.05 o 
   5   5   3        2.30        2.03      0.28 o 
   6   5   3        0.31        0.38      0.22 o 
   7   5   3        0.15        0.34      0.24 o 
   8   5   3        0.17        0.24      0.24 o 
   9   5   3        0.12        0.22      0.25 o 
  10   5   3        0.97        1.33      0.31 o 
  -1   6   3        0.25       -0.38      0.38 o 
   0   6   3        0.35       -0.03      0.35 o 
 -19   0   4        1.89        1.16      0.42 o 
 -18   0   4        0.13        0.16      0.32 o 
 -17   0   4        0.61        0.17      0.30 o 
 -16   0   4        7.48        5.79      0.57 o 
 -15   0   4        5.73       10.05      0.68 o 
 -14   0   4       21.69       23.12      0.74 o 
 -13   0   4       20.48       17.08      0.61 o 
 -12   0   4        1.26        0.94      0.21 o 
 -11   0   4       24.28       23.62      0.63 o 
 -10   0   4       19.86       16.70      0.52 o 
  -9   0   4      199.27      225.49      2.34 o 
  -8   0   4        0.66        1.61      0.23 o 
  -7   0   4     1683.21     1838.24     15.43 o 
  -6   0   4     1091.75     1267.20     11.78 o 
  -5   0   4       77.76       77.61      1.02 o 
  -4   0   4      246.06      243.50      2.53 o 
  -3   0   4      117.79      119.31      1.37 o 
  -2   0   4     2515.13     2386.94     23.87 o 
  -1   0   4     1916.50     1781.92     14.60 o 
   0   0   4       60.40       60.51      0.76 o 
   1   0   4      496.38      500.07      3.96 o 
   2   0   4      550.67      546.01      6.55 o 
   3   0   4      132.72      112.88      1.63 o 
   4   0   4       53.82       71.65      1.23 o 
   5   0   4        0.05        0.05      0.09 o 
   6   0   4       84.51       73.00      0.80 o 
   7   0   4      139.39      146.94      1.50 o 
   8   0   4     1499.50     1536.82     12.07 o 
   9   0   4      106.70       90.17      1.05 o 
  10   0   4        0.10       -0.15      0.15 o 
  11   0   4       30.20       26.84      0.64 o 
  12   0   4      239.90      237.84      2.70 o 
  13   0   4        3.61        3.14      0.30 o 
  14   0   4       20.50       18.27      0.86 o 
  15   0   4       22.10       24.84      1.62 o 
  16   0   4       10.01        8.19      1.45 o 
  17   0   4        0.02        0.09      0.37 o 
  18   0   4       16.46       16.81      1.04 o 
 -19   1   4        0.10        0.19      0.24 o 
 -18   1   4        0.08       -0.01      0.25 o 
 -17   1   4       11.67       14.29      0.59 o 
 -16   1   4        1.71        2.09      0.27 o 
 -15   1   4        1.45        2.56      0.27 o 
 -14   1   4      127.26      126.91      1.42 o 
 -13   1   4       98.69       95.83      1.16 o 
 -12   1   4        0.89        1.69      0.19 o 
 -11   1   4        5.58        5.80      0.27 o 
 -10   1   4       32.92       37.59      0.55 o 
  -9   1   4       85.12      103.72      0.99 o 
  -8   1   4       21.72       19.14      0.36 o 
  -7   1   4        7.69        6.77      0.29 o 
  -6   1   4        0.28        5.33      0.20 o 
  -5   1   4       71.04       65.63      0.65 o 
  -4   1   4        0.42        0.63      0.08 o 
  -3   1   4      505.67      479.24      3.36 o 
  -2   1   4        1.22        0.97      0.12 o 
  -1   1   4      186.67      175.19      1.72 o 
   0   1   4      596.29      570.93      4.11 o 
   1   1   4      613.10      678.50      4.60 o 
   2   1   4        3.80        0.69      0.11 o 
   3   1   4       16.27       10.23      0.22 o 
   4   1   4        2.60        1.21      0.10 o 
   5   1   4       65.92       63.71      0.60 o 
   6   1   4       37.08       34.88      0.39 o 
   7   1   4        0.40        0.17      0.09 o 
   8   1   4        1.63        0.93      0.12 o 
   9   1   4        6.54        5.71      0.23 o 
  10   1   4        0.29        1.01      0.15 o 
  11   1   4      112.70      103.71      1.11 o 
  12   1   4       14.99       17.45      0.44 o 
  13   1   4       11.40       13.02      0.43 o 
  14   1   4       13.36       12.89      0.51 o 
  15   1   4       20.03       20.55      0.59 o 
  16   1   4        1.84        0.61      0.26 o 
  17   1   4        0.02        0.00      0.24 o 
  18   1   4        0.20        0.24      0.35 o 
 -18   2   4        3.89        2.61      0.35 o 
 -17   2   4       16.75       16.40      0.62 o 
 -16   2   4        2.84        2.43      0.30 o 
 -15   2   4        0.17        0.27      0.19 o 
 -14   2   4        1.15        0.91      0.21 o 
 -13   2   4        2.18        2.50      0.25 o 
 -12   2   4        8.80        9.13      0.38 o 
 -11   2   4      155.67      158.68      1.60 o 
 -10   2   4      462.29      450.70      3.57 o 
  -9   2   4       25.06       25.20      0.48 o 
  -8   2   4        0.14        0.11      0.12 o 
  -7   2   4       40.70       43.20      0.58 o 
  -6   2   4       52.01       47.33      0.58 o 
  -5   2   4        1.18        2.63      0.31 o 
  -4   2   4      143.09      123.69      1.05 o 
  -3   2   4      342.92      368.17      2.43 o 
  -2   2   4      591.72      716.23      4.71 o 
  -1   2   4      143.69      134.57      1.12 o 
   0   2   4      122.60      158.67      1.10 o 
   1   2   4       80.29       64.45      0.69 o 
   2   2   4       59.37       53.38      0.63 o 
   3   2   4      133.23      143.37      1.11 o 
   4   2   4      940.25      961.69      5.72 o 
   5   2   4       20.40       20.24      0.40 o 
   6   2   4        2.24        1.92      0.22 o 
   7   2   4        6.77        7.47      0.31 o 
   8   2   4       26.44       25.11      0.48 o 
   9   2   4       40.07       41.15      0.70 o 
  10   2   4       18.48       17.67      0.47 o 
  11   2   4        9.00        8.00      0.37 o 
  12   2   4      112.41       95.11      1.27 o 
  13   2   4        0.06        0.14      0.20 o 
  14   2   4       36.41       28.38      1.04 o 
  15   2   4       35.72       35.28      1.06 o 
  16   2   4        2.63        4.14      0.49 o 
  17   2   4        2.76        1.73      0.35 o 
 -16   3   4        2.02        2.43      0.35 o 
 -15   3   4        4.15        5.04      0.56 o 
 -14   3   4        0.36        0.48      0.22 o 
 -13   3   4        0.04        0.29      0.22 o 
 -12   3   4       25.97       27.67      0.81 o 
 -11   3   4        0.36        1.44      0.24 o 
 -10   3   4       24.72       32.66      0.92 o 
  -9   3   4       22.49       23.86      0.57 o 
  -8   3   4      112.99      102.03      1.24 o 
  -7   3   4      608.20      638.24      4.76 o 
  -6   3   4      171.33      173.71      1.67 o 
  -5   3   4       93.10      106.61      1.23 o 
  -4   3   4        0.57        0.67      0.15 o 
  -3   3   4        0.02        0.21      0.13 o 
  -2   3   4       26.22       32.33      0.52 o 
  -1   3   4        4.88        3.23      0.21 o 
   0   3   4       21.21       20.88      0.48 o 
   1   3   4        0.02        0.06      0.13 o 
   2   3   4       33.08       34.10      0.64 o 
   3   3   4       22.44       18.35      0.46 o 
   4   3   4      360.37      336.82      2.55 o 
   5   3   4       40.45       35.39      0.68 o 
   6   3   4       34.60       35.38      0.65 o 
   7   3   4      488.84      479.99      3.56 o 
   8   3   4      178.39      167.34      1.78 o 
   9   3   4       18.81       15.51      0.48 o 
  10   3   4        0.18        0.45      0.18 o 
  11   3   4        2.80        1.41      0.25 o 
  12   3   4        2.03        2.80      0.36 o 
  13   3   4        5.27        6.85      0.44 o 
  14   3   4        2.32        2.56      0.32 o 
  15   3   4        3.14        2.53      0.54 o 
 -14   4   4        6.32        8.06      0.72 o 
 -13   4   4       26.64       33.14      1.27 o 
 -12   4   4       22.97       21.04      0.62 o 
 -11   4   4        2.80        4.08      0.55 o 
 -10   4   4        0.65        0.78      0.51 o 
  -9   4   4       36.28       34.24      0.86 o 
  -8   4   4        5.76        5.33      0.40 o 
  -7   4   4        0.13        0.24      0.20 o 
  -6   4   4       31.58       36.42      0.83 o 
  -5   4   4        0.33        0.32      0.22 o 
  -4   4   4      186.15      199.76      2.43 o 
  -3   4   4       89.16       86.03      1.59 o 
  -2   4   4        0.40       -0.19      0.22 o 
  -1   4   4       69.01       76.76      1.24 o 
   0   4   4       26.70       25.09      0.62 o 
   1   4   4      192.67      188.81      1.76 o 
   2   4   4      157.70      156.77      1.56 o 
   3   4   4        1.03       -0.26      0.26 o 
   4   4   4        0.12       -0.19      0.22 o 
   5   4   4        9.72        9.00      0.43 o 
   6   4   4        0.20       -0.03      0.18 o 
   7   4   4        1.36        0.89      0.24 o 
   8   4   4       11.31        9.44      0.48 o 
   9   4   4        0.04        0.51      0.22 o 
  10   4   4       85.06       69.62      1.10 o 
  11   4   4       71.25       67.60      1.18 o 
  12   4   4        0.22        0.61      0.26 o 
  13   4   4        0.38        0.12      0.36 o 
 -10   5   4        2.36        3.79      0.49 o 
  -9   5   4        1.58        1.83      0.50 o 
  -8   5   4        1.17        1.11      0.36 o 
  -7   5   4        1.65        1.63      0.40 o 
  -6   5   4        0.15        0.15      0.31 o 
  -5   5   4        1.09        0.75      0.47 o 
  -4   5   4        3.71        4.35      0.47 o 
  -3   5   4        4.42        3.97      0.70 o 
  -2   5   4       96.92       92.44      1.61 o 
  -1   5   4       85.53       83.67      1.25 o 
   0   5   4        6.22        5.88      0.45 o 
   1   5   4        0.01       -0.25      0.25 o 
   2   5   4        2.42        2.93      0.33 o 
   3   5   4       13.05       11.17      0.53 o 
   4   5   4       23.93       23.07      0.65 o 
   5   5   4        0.09        0.09      0.23 o 
   6   5   4        0.52        0.86      0.33 o 
   7   5   4        0.04        0.25      0.25 o 
   8   5   4        2.42        3.72      0.42 o 
   9   5   4       11.79       13.68      0.61 o 
 -19   1   5       13.60       16.51      0.66 o 
 -18   1   5       18.43       18.36      0.70 o 
 -17   1   5        5.31        3.82      0.39 o 
 -16   1   5       19.20       22.07      0.60 o 
 -15   1   5       14.72       17.00      0.58 o 
 -14   1   5       18.45       19.54      0.59 o 
 -13   1   5       10.71       12.02      0.40 o 
 -12   1   5        7.14        7.64      0.33 o 
 -11   1   5        0.41        0.47      0.17 o 
 -10   1   5       11.78       11.53      0.33 o 
  -9   1   5        3.13        4.32      0.22 o 
  -8   1   5        0.60        0.57      0.12 o 
  -7   1   5        3.62        1.34      0.16 o 
  -6   1   5      301.42      341.86      2.41 o 
  -5   1   5      120.22      126.31      1.14 o 
  -4   1   5     1350.84     1437.95      9.00 o 
  -3   1   5       72.87       59.17      0.61 o 
  -2   1   5      342.27      330.09      2.50 o 
  -1   1   5        0.16        0.11      0.15 o 
   0   1   5     1622.99     1758.28     12.02 o 
   1   1   5      224.43      254.31      1.89 o 
   2   1   5      143.00      151.50      1.25 o 
   3   1   5       21.06       21.96      0.54 o 
   4   1   5        3.53        1.80      0.14 o 
   5   1   5       59.35       60.68      0.59 o 
   6   1   5       78.05       81.15      0.73 o 
   7   1   5       63.23       55.37      0.58 o 
   8   1   5        5.34        6.41      0.23 o 
   9   1   5        2.84        2.30      0.17 o 
  10   1   5      122.02      117.10      1.23 o 
  11   1   5        1.63        1.61      0.20 o 
  12   1   5        3.27        3.99      0.32 o 
  13   1   5        2.37        3.62      0.33 o 
  14   1   5       21.29       18.21      0.60 o 
  15   1   5       46.17       46.09      1.37 o 
  16   1   5        0.05        0.10      0.28 o 
  17   1   5        7.71        7.70      0.68 o 
 -18   2   5        2.96        3.86      0.39 o 
 -17   2   5       10.78       10.31      0.55 o 
 -16   2   5        1.12        1.09      0.25 o 
 -15   2   5        7.24        7.02      0.44 o 
 -14   2   5       27.04       27.16      0.83 o 
 -13   2   5        0.41        0.87      0.21 o 
 -12   2   5        1.48        0.66      0.19 o 
 -11   2   5      139.99      142.34      1.55 o 
 -10   2   5        2.03        2.86      0.25 o 
  -9   2   5       32.52       43.19      0.69 o 
  -8   2   5       16.04       18.84      0.43 o 
  -7   2   5       14.83       17.07      0.40 o 
  -6   2   5       11.36        6.87      0.27 o 
  -5   2   5        0.31        0.25      0.12 o 
  -4   2   5      100.99       92.24      0.88 o 
  -3   2   5       98.20      113.38      1.02 o 
  -2   2   5       81.48       82.54      0.79 o 
  -1   2   5      144.04      151.35      1.30 o 
   0   2   5      206.20      193.35      1.76 o 
   1   2   5      148.65      136.33      1.30 o 
   2   2   5       23.76       19.08      0.41 o 
   3   2   5       42.87       40.02      0.65 o 
   4   2   5        0.32        1.67      0.21 o 
   5   2   5      132.32      115.77      1.06 o 
   6   2   5        7.60        4.55      0.27 o 
   7   2   5      228.91      234.06      1.86 o 
   8   2   5       56.45       52.37      0.72 o 
   9   2   5        2.98        3.47      0.26 o 
  10   2   5       35.85       36.95      0.68 o 
  11   2   5        4.80        3.87      0.29 o 
  12   2   5        1.67        1.49      0.22 o 
  13   2   5       35.83       32.20      1.04 o 
  14   2   5       13.56       12.47      0.57 o 
  15   2   5        8.88        9.44      0.55 o 
  16   2   5        0.40        0.69      0.31 o 
 -16   3   5        0.16        0.17      0.24 o 
 -15   3   5        0.05        0.21      0.24 o 
 -14   3   5        4.50        4.69      0.36 o 
 -13   3   5        7.43        7.80      0.43 o 
 -12   3   5        2.03        3.56      0.31 o 
 -11   3   5        7.09       11.09      0.44 o 
 -10   3   5      189.10      203.79      3.05 o 
  -9   3   5        0.05        0.62      0.21 o 
  -8   3   5      318.14      307.11      2.63 o 
  -7   3   5       20.16       18.45      0.53 o 
  -6   3   5       54.95       55.70      0.93 o 
  -5   3   5        0.10        0.19      0.17 o 
  -4   3   5        4.36        5.39      0.32 o 
  -3   3   5       32.41       34.78      0.65 o 
  -2   3   5        0.34        0.25      0.15 o 
  -1   3   5       26.26       26.14      0.65 o 
   0   3   5        0.71        1.29      0.20 o 
   1   3   5        0.00       -0.05      0.15 o 
   2   3   5      183.99      173.28      1.68 o 
   3   3   5        0.90        3.25      0.29 o 
   4   3   5      565.25      553.03      3.86 o 
   5   3   5       20.06       21.51      0.55 o 
   6   3   5      127.58      134.65      1.36 o 
   7   3   5       47.58       46.43      0.82 o 
   8   3   5        0.27        0.57      0.21 o 
   9   3   5        4.37        3.68      0.31 o 
  10   3   5        0.33       -0.06      0.22 o 
  11   3   5        1.70        1.47      0.25 o 
  12   3   5        0.31        0.44      0.22 o 
  13   3   5        1.50        1.77      0.28 o 
  14   3   5        0.02        0.00      0.29 o 
  15   3   5       11.66        9.83      0.61 o 
 -14   4   5       58.85       69.66      1.38 o 
 -13   4   5       32.14       32.71      0.93 o 
 -12   4   5        0.15        0.55      0.29 o 
 -11   4   5        8.39       11.53      0.66 o 
 -10   4   5        0.42        0.71      0.26 o 
  -9   4   5        1.50        2.66      0.34 o 
  -8   4   5        5.30        6.00      0.44 o 
  -7   4   5       31.04       32.27      0.99 o 
  -6   4   5        1.44        1.88      0.37 o 
  -5   4   5      169.53      171.74      2.27 o 
  -4   4   5      126.53      131.17      1.79 o 
  -3   4   5        9.24        8.56      0.51 o 
  -2   4   5        1.39        0.83      0.27 o 
  -1   4   5        0.65        0.18      0.25 o 
   0   4   5      131.61      124.07      1.47 o 
   1   4   5      319.22      332.97      2.86 o 
   2   4   5        0.01       -0.23      0.23 o 
   3   4   5        0.20       -0.20      0.20 o 
   4   4   5        0.91        1.18      0.24 o 
   5   4   5        7.10        7.27      0.40 o 
   6   4   5       10.56       10.95      0.48 o 
   7   4   5        0.01        0.00      0.22 o 
   8   4   5        2.19        3.10      0.33 o 
   9   4   5       33.52       26.08      0.69 o 
  10   4   5       93.47       88.74      1.29 o 
  11   4   5       31.42       30.63      0.81 o 
  12   4   5        4.22        5.56      0.45 o 
 -10   5   5        0.07        0.51      0.39 o 
  -9   5   5        0.03        0.13      0.35 o 
  -8   5   5        4.81        5.09      0.57 o 
  -7   5   5        1.84        2.36      0.46 o 
  -6   5   5       12.78       15.16      0.83 o 
  -5   5   5        0.20       -0.10      0.29 o 
  -4   5   5       10.58       11.72      0.99 o 
  -3   5   5       94.29      101.49      1.88 o 
  -2   5   5        1.91        0.74      0.44 o 
  -1   5   5       58.72       59.61      1.14 o 
   0   5   5        6.99        4.84      0.43 o 
   1   5   5        0.55       -0.19      0.32 o 
   2   5   5       17.63       17.20      0.63 o 
   3   5   5        7.67        6.27      0.43 o 
   4   5   5        0.36        0.40      0.26 o 
   5   5   5        0.02       -0.07      0.23 o 
   6   5   5        1.92        1.67      0.30 o 
   7   5   5        4.53        4.67      0.41 o 
   8   5   5       23.02       26.74      0.85 o 
 -19   0   6        2.02        1.49      0.45 o 
 -18   0   6       37.57       42.03      1.33 o 
 -17   0   6        2.75        5.18      0.60 o 
 -16   0   6       28.55       27.40      0.98 o 
 -15   0   6        0.40        1.39      0.34 o 
 -14   0   6       60.84       59.64      1.41 o 
 -13   0   6       14.11       13.06      0.60 o 
 -12   0   6      201.94      184.21      2.43 o 
 -11   0   6       73.19       58.81      1.15 o 
 -10   0   6       16.06       16.62      0.59 o 
  -9   0   6       26.83       30.95      0.71 o 
  -8   0   6       39.17       56.85      0.94 o 
  -7   0   6       15.39       19.52      0.75 o 
  -6   0   6       80.79       92.64      1.33 o 
  -5   0   6      184.97      170.36      2.79 o 
  -4   0   6      304.15      310.38      4.13 o 
  -3   0   6       45.10       59.57      0.88 o 
  -2   0   6      407.26      386.23      4.32 o 
  -1   0   6        7.74        3.59      0.21 o 
   0   0   6        8.28        6.00      0.23 o 
   1   0   6      384.18      437.83      3.32 o 
   2   0   6      516.76      602.07      6.35 o 
   3   0   6     2210.53     2474.81     23.41 o 
   4   0   6       23.52       20.71      0.69 o 
   5   0   6       14.88       15.28      0.35 o 
   6   0   6        1.79        2.83      0.20 o 
   7   0   6        0.06        0.07      0.14 o 
   8   0   6       54.46       49.33      1.16 o 
   9   0   6       64.54       59.94      1.18 o 
  10   0   6        0.27        0.52      0.26 o 
  11   0   6       21.12       21.65      0.74 o 
  12   0   6        0.72        0.83      0.31 o 
  13   0   6       15.83       15.68      1.67 o 
  14   0   6        1.88        2.55      0.38 o 
  15   0   6        0.92        0.17      0.68 o 
  16   0   6        7.19        6.07      1.20 o 
  17   0   6       69.57       72.91      3.25 o 
 -18   1   6        2.09        3.60      0.51 o 
 -17   1   6        0.79        0.87      0.25 o 
 -16   1   6        0.18        0.24      0.29 o 
 -15   1   6        6.17        5.38      0.38 o 
 -14   1   6       13.70       13.00      0.47 o 
 -13   1   6        0.46        0.35      0.17 o 
 -12   1   6        2.17        1.49      0.20 o 
 -11   1   6       42.94       41.00      0.65 o 
 -10   1   6        5.61        4.08      0.24 o 
  -9   1   6       21.76       17.52      0.40 o 
  -8   1   6       12.79        8.89      0.32 o 
  -7   1   6       24.68       25.23      0.49 o 
  -6   1   6       29.08       26.55      0.41 o 
  -5   1   6      381.87      389.56      2.60 o 
  -4   1   6      255.82      271.91      1.89 o 
  -3   1   6        9.55        8.64      0.23 o 
  -2   1   6       38.86       28.80      0.40 o 
  -1   1   6       38.55       52.74      0.62 o 
   0   1   6      132.51      172.29      1.41 o 
   1   1   6       37.49       35.13      0.48 o 
   2   1   6        9.88        7.73      0.23 o 
   3   1   6      123.30      121.26      1.09 o 
   4   1   6      153.92      160.37      1.34 o 
   5   1   6       76.24       82.57      0.79 o 
   6   1   6      104.97      117.48      1.05 o 
   7   1   6       23.80       25.39      0.45 o 
   8   1   6      116.41      112.76      1.10 o 
   9   1   6       96.76       90.58      0.97 o 
  10   1   6      246.60      256.54      2.22 o 
  11   1   6        0.04        0.19      0.17 o 
  12   1   6        1.80        1.24      0.41 o 
  13   1   6       11.16       12.92      0.52 o 
  14   1   6        5.61        3.56      0.41 o 
  15   1   6        1.87        1.39      0.35 o 
  16   1   6        0.01       -0.05      0.31 o 
  17   1   6        0.26       -0.33      0.35 o 
 -17   2   6        0.51        0.17      0.25 o 
 -16   2   6       19.69       20.26      0.68 o 
 -15   2   6        2.44        2.95      0.32 o 
 -14   2   6        0.02       -0.10      0.19 o 
 -13   2   6        0.89        1.30      0.23 o 
 -12   2   6       12.11       12.97      0.47 o 
 -11   2   6       17.38       15.26      0.46 o 
 -10   2   6       56.16       62.15      0.88 o 
  -9   2   6        6.60        7.11      0.37 o 
  -8   2   6      142.06      157.78      1.65 o 
  -7   2   6       59.89       63.97      0.83 o 
  -6   2   6       11.48       13.52      0.36 o 
  -5   2   6        0.45        1.06      0.14 o 
  -4   2   6      257.32      289.67      2.39 o 
  -3   2   6      147.09      174.22      2.52 o 
  -2   2   6      214.28      250.29      1.98 o 
  -1   2   6      228.83      242.24      2.15 o 
   0   2   6       22.40       17.91      0.45 o 
   1   2   6        6.27        6.29      0.31 o 
   2   2   6       80.14       75.51      0.88 o 
   3   2   6      135.31      126.36      1.28 o 
   4   2   6      130.58      121.70      1.19 o 
   5   2   6       73.47       76.57      0.90 o 
   6   2   6      276.11      264.51      2.19 o 
   7   2   6      169.15      163.21      1.56 o 
   8   2   6        8.43        7.73      0.40 o 
   9   2   6        3.40        4.42      0.27 o 
  10   2   6       24.81       24.10      0.65 o 
  11   2   6        2.63        1.40      0.22 o 
  12   2   6        0.10        1.08      0.22 o 
  13   2   6       50.28       49.72      0.99 o 
  14   2   6        2.01        1.45      0.30 o 
  15   2   6        1.35        1.86      0.40 o 
  16   2   6        4.75        6.47      0.51 o 
 -16   3   6        2.12        2.10      0.31 o 
 -15   3   6        7.62        6.85      0.44 o 
 -14   3   6        1.22        0.34      0.23 o 
 -13   3   6        7.10        8.78      0.48 o 
 -12   3   6       64.08       73.91      2.04 o 
 -11   3   6      178.89      200.16      3.05 o 
 -10   3   6       16.21       13.84      0.60 o 
  -9   3   6       72.62       73.93      1.36 o 
  -8   3   6      127.95      133.33      1.64 o 
  -7   3   6        8.48        8.04      0.42 o 
  -6   3   6        0.16        0.06      0.17 o 
  -5   3   6        4.24        2.75      0.27 o 
  -4   3   6        9.27        7.82      0.49 o 
  -3   3   6        4.48        2.39      0.29 o 
  -2   3   6        5.23        6.22      0.41 o 
  -1   3   6       23.63       23.72      0.58 o 
   0   3   6       11.03        6.31      0.42 o 
   1   3   6        8.56        6.38      0.37 o 
   2   3   6      115.14      115.39      1.33 o 
   3   3   6      776.13      735.43      4.96 o 
   4   3   6      152.22      155.94      1.53 o 
   5   3   6       10.74       11.90      0.47 o 
   6   3   6       41.51       38.72      0.70 o 
   7   3   6        5.13        5.64      0.38 o 
   8   3   6       16.28       15.06      0.54 o 
   9   3   6        5.44        7.64      0.42 o 
  10   3   6        0.44        0.43      0.21 o 
  11   3   6        1.78        1.96      0.28 o 
  12   3   6        0.14        0.39      0.25 o 
  13   3   6        0.08        0.73      0.41 o 
  14   3   6        6.94       12.01      0.85 o 
 -13   4   6       13.69        9.37      0.61 o 
 -12   4   6        0.39        0.20      0.27 o 
 -11   4   6        0.07        0.31      0.24 o 
 -10   4   6        2.24        1.27      0.30 o 
  -9   4   6        3.11        2.21      0.42 o 
  -8   4   6        0.98        1.05      0.35 o 
  -7   4   6        9.49        8.89      0.71 o 
  -6   4   6       58.50       60.87      1.32 o 
  -5   4   6      171.27      172.26      2.32 o 
  -4   4   6        0.14        0.26      0.28 o 
  -3   4   6       11.55       11.55      0.67 o 
  -2   4   6        6.91        6.79      0.46 o 
  -1   4   6       31.90       32.45      0.90 o 
   0   4   6      145.86      142.44      1.62 o 
   1   4   6       17.77       19.10      0.79 o 
   2   4   6        1.99        2.18      0.32 o 
   3   4   6        5.50        6.04      0.38 o 
   4   4   6        0.95        0.17      0.21 o 
   5   4   6       32.43       32.72      0.72 o 
   6   4   6        1.79        1.37      0.26 o 
   7   4   6        6.03        4.68      0.39 o 
   8   4   6       19.45       17.30      0.88 o 
   9   4   6       68.45       63.10      1.09 o 
  10   4   6        0.22        1.38      0.30 o 
  11   4   6       16.35       22.23      0.68 o 
  12   4   6        0.03        0.72      0.33 o 
  -9   5   6        0.16        0.04      0.35 o 
  -8   5   6        6.36        9.68      0.75 o 
  -7   5   6        7.30        8.24      0.64 o 
  -6   5   6        2.94        2.07      0.43 o 
  -5   5   6        0.52       -0.26      0.31 o 
  -4   5   6        2.21        2.05      0.43 o 
  -3   5   6       31.43       26.34      1.45 o 
  -2   5   6      105.17      106.65      1.69 o 
  -1   5   6       20.51       20.77      0.80 o 
   0   5   6        3.05        2.74      0.39 o 
   1   5   6        1.66        1.33      0.48 o 
   2   5   6        1.57        0.65      0.39 o 
   3   5   6        2.24        2.13      0.38 o 
   4   5   6        0.06       -0.22      0.29 o 
   5   5   6        2.23        1.72      0.36 o 
   6   5   6        0.09        0.25      0.30 o 
   7   5   6       24.45       29.51      0.97 o 
 -18   1   7        0.06        0.48      0.27 o 
 -17   1   7        0.81        0.48      0.24 o 
 -16   1   7       53.63       56.04      1.07 o 
 -15   1   7       66.82       57.03      1.05 o 
 -14   1   7        8.33        8.52      0.43 o 
 -13   1   7        7.44        6.49      0.37 o 
 -12   1   7       24.00       26.46      0.60 o 
 -11   1   7       27.27       25.01      0.55 o 
 -10   1   7        0.04        0.00      0.15 o 
  -9   1   7       73.32       61.07      0.83 o 
  -8   1   7       56.11       61.80      0.82 o 
  -7   1   7       14.40       12.98      0.37 o 
  -6   1   7       25.98       21.33      0.47 o 
  -5   1   7      179.45      158.35      1.38 o 
  -4   1   7       68.98       66.78      0.75 o 
  -3   1   7        3.48        3.84      0.21 o 
  -2   1   7       51.02       57.53      0.69 o 
  -1   1   7      415.89      468.02      3.46 o 
   0   1   7       39.76       42.86      0.68 o 
   1   1   7      214.29      223.92      2.08 o 
   2   1   7       99.20       85.75      0.93 o 
   3   1   7       11.78       15.56      0.34 o 
   4   1   7       46.68       47.19      0.62 o 
   5   1   7      183.44      198.94      1.63 o 
   6   1   7       16.32       20.80      0.44 o 
   7   1   7       68.24       72.25      0.83 o 
   8   1   7        0.00        0.13      0.17 o 
   9   1   7      401.00      414.17      3.07 o 
  10   1   7       45.23       42.05      0.66 o 
  11   1   7        4.22        4.64      0.33 o 
  12   1   7        2.24        2.54      0.32 o 
  13   1   7        0.79        1.37      0.35 o 
  14   1   7        3.54        4.37      0.46 o 
  15   1   7        0.15        0.59      0.33 o 
  16   1   7        3.93        4.93      0.52 o 
 -17   2   7        6.96        8.75      0.62 o 
 -16   2   7        4.01        5.67      0.59 o 
 -15   2   7       12.44       12.36      0.54 o 
 -14   2   7        2.50        2.16      0.30 o 
 -13   2   7       18.26       20.48      0.59 o 
 -12   2   7       13.94       11.51      0.46 o 
 -11   2   7        8.87       10.16      0.42 o 
 -10   2   7        7.22        8.80      0.39 o 
  -9   2   7      140.82      154.07      1.57 o 
  -8   2   7      457.53      444.86      3.48 o 
  -7   2   7        0.18       -0.07      0.16 o 
  -6   2   7        0.86        0.59      0.23 o 
  -5   2   7       20.89       23.30      0.53 o 
  -4   2   7       21.18       19.33      0.44 o 
  -3   2   7       74.48       73.64      1.00 o 
  -2   2   7       76.33       81.17      1.05 o 
  -1   2   7       22.51       27.36      0.58 o 
   0   2   7        8.27        9.31      0.39 o 
   1   2   7        7.44        9.38      0.36 o 
   2   2   7       13.59       14.65      0.42 o 
   3   2   7        1.31        1.12      0.21 o 
   4   2   7       20.46       19.58      0.48 o 
   5   2   7      125.12      118.67      1.21 o 
   6   2   7      926.17      924.50      6.31 o 
   7   2   7       35.15       36.64      0.70 o 
   8   2   7       20.19       22.19      0.53 o 
   9   2   7        0.91        0.77      0.21 o 
  10   2   7       19.38       20.52      0.57 o 
  11   2   7        0.38        0.81      0.25 o 
  12   2   7       13.02       13.04      0.68 o 
  13   2   7        4.62        4.08      0.44 o 
  14   2   7        1.82        2.73      0.39 o 
  15   2   7        0.52       -0.01      0.35 o 
 -15   3   7        0.71        1.01      0.33 o 
 -14   3   7       12.00       14.40      0.68 o 
 -13   3   7        9.48        9.76      0.73 o 
 -12   3   7       40.55       48.17      1.05 o 
 -11   3   7       56.51       53.06      1.07 o 
 -10   3   7        0.49        0.72      0.25 o 
  -9   3   7        4.01        2.17      0.31 o 
  -8   3   7        4.60        5.91      0.43 o 
  -7   3   7        0.24        0.42      0.21 o 
  -6   3   7        1.82        2.39      0.36 o 
  -5   3   7        0.05       -0.18      0.20 o 
  -4   3   7        0.07        0.00      0.21 o 
  -3   3   7        0.58        0.46      0.21 o 
  -2   3   7        4.06        3.22      0.29 o 
  -1   3   7       98.36       90.87      1.22 o 
   0   3   7        1.44        2.55      0.28 o 
   1   3   7      177.61      184.90      1.92 o 
   2   3   7       49.55       39.64      0.81 o 
   3   3   7      167.85      179.92      1.81 o 
   4   3   7        1.30        1.96      0.27 o 
   5   3   7        0.37        0.18      0.19 o 
   6   3   7        2.12        2.76      0.28 o 
   7   3   7        5.64        6.25      0.39 o 
   8   3   7        3.12        3.63      0.34 o 
   9   3   7        1.06        1.16      0.25 o 
  10   3   7        1.67        2.73      0.30 o 
  11   3   7        0.53        0.84      0.25 o 
  12   3   7        1.65        2.39      0.31 o 
  13   3   7       33.68       35.41      1.28 o 
 -13   4   7        2.23        1.83      0.87 o 
 -12   4   7        0.66        0.32      0.36 o 
 -11   4   7        0.18        0.32      0.35 o 
 -10   4   7        3.63        5.06      0.89 o 
  -9   4   7        9.60        9.73      0.69 o 
  -8   4   7        0.11        0.16      0.27 o 
  -7   4   7        0.08        0.02      0.31 o 
  -6   4   7       74.51       70.71      1.76 o 
  -5   4   7       89.93       92.44      1.52 o 
  -4   4   7       17.94       16.57      0.72 o 
  -3   4   7        1.89        1.90      0.35 o 
  -2   4   7        0.25       -0.14      0.27 o 
  -1   4   7       27.00       24.58      0.82 o 
   0   4   7       14.31       14.65      0.68 o 
   1   4   7        0.10       -0.10      0.22 o 
   2   4   7        0.54        0.30      0.21 o 
   3   4   7        0.46        0.60      0.24 o 
   4   4   7       14.58       13.62      0.54 o 
   5   4   7       21.42       19.63      0.60 o 
   6   4   7       12.40       11.16      0.51 o 
   7   4   7        0.01        0.09      0.24 o 
   8   4   7        2.61        2.30      0.34 o 
   9   4   7       45.04       44.74      0.94 o 
  10   4   7       27.90       32.56      0.81 o 
  11   4   7        0.15        1.81      0.38 o 
  -8   5   7       16.40       17.66      0.91 o 
  -7   5   7        9.04        8.61      0.82 o 
  -6   5   7        0.60        0.43      0.38 o 
  -5   5   7        5.60        4.90      0.63 o 
  -4   5   7        0.19       -0.35      0.35 o 
  -3   5   7       63.61       66.06      1.45 o 
  -2   5   7       32.00       30.18      1.16 o 
  -1   5   7        0.00       -0.31      0.31 o 
   0   5   7        2.35        2.50      0.40 o 
   1   5   7        0.78        1.03      0.33 o 
   2   5   7        0.50       -0.37      0.37 o 
   3   5   7        0.00       -0.39      0.39 o 
   4   5   7        0.49        0.55      0.31 o 
   5   5   7        0.02       -0.19      0.30 o 
   6   5   7       23.84       26.29      0.75 o 
 -18   0   8        0.16       -0.08      0.47 o 
 -17   0   8        6.47       14.52      1.06 o 
 -16   0   8        3.99        4.91      0.57 o 
 -15   0   8        4.65        3.45      0.51 o 
 -14   0   8        2.19        2.35      0.45 o 
 -13   0   8      254.26      227.24      3.02 o 
 -12   0   8       80.84       69.28      1.47 o 
 -11   0   8       34.17       32.44      0.89 o 
 -10   0   8       46.97       50.39      1.07 o 
  -9   0   8      119.41      116.53      1.74 o 
  -8   0   8        1.37        1.05      0.29 o 
  -7   0   8       15.98       15.75      0.55 o 
  -6   0   8        0.79        0.82      0.37 o 
  -5   0   8      381.35      350.52      3.76 o 
  -4   0   8       55.38       52.54      0.93 o 
  -3   0   8      852.12      754.37      7.54 o 
  -2   0   8      486.85      478.14      4.10 o 
  -1   0   8       69.03       61.92      0.86 o 
   0   0   8        0.31        1.45      0.18 o 
   1   0   8      472.40      566.99      5.26 o 
   2   0   8      511.87      557.84      5.79 o 
   3   0   8        1.22        0.98      0.39 o 
   4   0   8        5.05        5.95      0.53 o 
   5   0   8       66.99       68.21      1.59 o 
   6   0   8       19.63       16.19      1.16 o 
   7   0   8       90.67       91.31      2.65 o 
   8   0   8       18.71       14.83      1.11 o 
   9   0   8      132.85      143.48      2.93 o 
  10   0   8      178.11      186.57      3.59 o 
  11   0   8      290.63      303.17      5.31 o 
  12   0   8      369.10      386.52      6.55 o 
  13   0   8       51.70       53.01      1.76 o 
  14   0   8        0.34       -0.30      0.42 o 
  15   0   8       20.45       24.96      1.88 o 
 -17   1   8        1.55        1.42      0.42 o 
 -16   1   8        3.22        1.47      0.30 o 
 -15   1   8        9.11        8.45      0.49 o 
 -14   1   8        0.35        0.26      0.20 o 
 -13   1   8        0.40        0.19      0.19 o 
 -12   1   8       47.40       43.66      1.01 o 
 -11   1   8        0.01        0.17      0.19 o 
 -10   1   8      122.10      104.13      1.21 o 
  -9   1   8       41.23       33.26      0.63 o 
  -8   1   8       70.41       75.69      1.28 o 
  -7   1   8        0.11        0.22      0.21 o 
  -6   1   8      378.15      366.93      2.75 o 
  -5   1   8       88.64       85.21      0.94 o 
  -4   1   8        5.26        4.08      0.25 o 
  -3   1   8       26.35       22.70      0.45 o 
  -2   1   8       35.44       39.36      0.59 o 
  -1   1   8       35.25       36.17      0.65 o 
   0   1   8        0.31       -0.03      0.19 o 
   1   1   8       39.39       36.48      0.71 o 
   2   1   8       15.50       17.99      0.44 o 
   3   1   8        5.18        5.90      0.30 o 
   4   1   8      149.35      165.13      1.50 o 
   5   1   8       22.78       27.67      0.58 o 
   6   1   8       77.82       77.40      0.97 o 
   7   1   8       16.77       20.14      0.50 o 
   8   1   8      279.06      285.99      2.24 o 
   9   1   8      131.82      133.19      1.70 o 
  10   1   8        3.12        2.56      0.31 o 
  11   1   8        4.13        6.62      0.45 o 
  12   1   8       12.99       12.58      0.75 o 
  13   1   8        7.56        7.15      0.68 o 
  14   1   8        0.56        0.05      0.39 o 
  15   1   8       14.00       12.81      1.49 o 
 -16   2   8        0.56        1.19      0.28 o 
 -15   2   8        0.01        0.31      0.23 o 
 -14   2   8        0.63        0.67      0.29 o 
 -13   2   8       27.40       32.57      0.75 o 
 -12   2   8        0.06        0.33      0.21 o 
 -11   2   8       69.14       71.42      1.15 o 
 -10   2   8       54.91       66.06      1.08 o 
  -9   2   8      129.26      136.78      1.91 o 
  -8   2   8        9.88       10.46      0.47 o 
  -7   2   8       31.48       29.59      0.76 o 
  -6   2   8       38.71       32.49      0.69 o 
  -5   2   8        0.18        0.21      0.20 o 
  -4   2   8        0.78        0.76      0.23 o 
  -3   2   8        0.08       -0.09      0.17 o 
  -2   2   8        5.39        5.68      0.35 o 
  -1   2   8       12.28       16.90      0.49 o 
   0   2   8       23.56       20.04      0.52 o 
   1   2   8       63.88       51.49      0.79 o 
   2   2   8      103.45      106.54      1.28 o 
   3   2   8       75.94       75.74      1.05 o 
   4   2   8        9.43        6.72      0.37 o 
   5   2   8      210.35      211.22      1.90 o 
   6   2   8       35.78       34.26      0.71 o 
   7   2   8        2.00        1.58      0.25 o 
   8   2   8       85.33       92.43      1.13 o 
   9   2   8        0.57        0.25      0.20 o 
  10   2   8        2.83        2.38      0.30 o 
  11   2   8        0.94        1.48      0.27 o 
  12   2   8        0.17        0.53      0.25 o 
  13   2   8        0.81        1.03      0.64 o 
  14   2   8        4.56        6.07      0.91 o 
 -15   3   8        0.87        1.27      0.33 o 
 -14   3   8        6.87       10.96      0.63 o 
 -13   3   8       41.92       53.75      1.64 o 
 -12   3   8       72.06       67.03      1.55 o 
 -11   3   8       10.26        8.14      0.51 o 
 -10   3   8       14.79       13.48      0.60 o 
  -9   3   8        0.02        0.08      0.37 o 
  -8   3   8        0.12       -0.22      0.22 o 
  -7   3   8        1.17        1.06      0.30 o 
  -6   3   8       21.59       22.68      0.79 o 
  -5   3   8        1.29        1.21      0.30 o 
  -4   3   8        9.54        9.10      0.53 o 
  -3   3   8        0.07        0.02      0.20 o 
  -2   3   8       36.70       32.34      0.80 o 
  -1   3   8        6.51        6.39      0.40 o 
   0   3   8       20.57       19.53      0.69 o 
   1   3   8      106.94      104.23      1.36 o 
   2   3   8       56.08       53.49      0.96 o 
   3   3   8       17.16       16.49      0.53 o 
   4   3   8        8.40        8.87      0.44 o 
   5   3   8        0.11        0.23      0.22 o 
   6   3   8        0.04       -0.11      0.21 o 
   7   3   8        0.82        0.40      0.27 o 
   8   3   8       17.73       15.88      0.57 o 
   9   3   8       12.66       11.58      0.54 o 
  10   3   8        5.41        4.84      0.38 o 
  11   3   8       10.65       12.32      0.79 o 
  12   3   8       21.12       26.83      1.16 o 
 -12   4   8        0.56        0.36      0.39 o 
 -11   4   8        2.91        3.13      0.51 o 
 -10   4   8        9.79       11.59      0.82 o 
  -9   4   8        3.27        3.58      0.53 o 
  -8   4   8        1.47        1.42      0.39 o 
  -7   4   8       11.35       10.06      0.68 o 
  -6   4   8        0.07        0.43      0.30 o 
  -5   4   8       33.04       30.22      0.90 o 
  -4   4   8        7.21        6.20      0.57 o 
  -3   4   8        0.51        0.66      0.50 o 
  -2   4   8        0.35       -0.08      0.27 o 
  -1   4   8        0.05       -0.08      0.27 o 
   0   4   8        0.00        0.35      0.27 o 
   1   4   8        8.74        6.42      0.46 o 
   2   4   8       16.81       19.12      0.89 o 
   3   4   8        0.31       -0.15      0.30 o 
   4   4   8       27.05       26.04      0.66 o 
   5   4   8        9.15        7.04      0.44 o 
   6   4   8        0.00       -0.24      0.24 o 
   7   4   8       10.18       12.66      0.60 o 
   8   4   8        0.38        0.87      0.35 o 
   9   4   8       33.39       43.57      1.44 o 
  10   4   8        2.63        2.49      0.45 o 
  -6   5   8        0.77        0.69      0.42 o 
  -5   5   8        2.43        2.02      0.49 o 
  -4   5   8        6.80        6.85      0.65 o 
  -3   5   8       38.99       40.55      1.19 o 
  -2   5   8       15.16       14.69      0.80 o 
  -1   5   8        2.96        3.39      0.48 o 
   0   5   8        2.79        2.62      0.58 o 
   1   5   8        0.25       -0.05      0.64 o 
   2   5   8        3.61        4.73      0.61 o 
   3   5   8        0.31       -0.06      0.30 o 
   4   5   8        3.03        2.78      0.39 o 
 -17   1   9        0.00        0.20      0.26 o 
 -16   1   9        2.29        1.05      0.28 o 
 -15   1   9        0.00        0.14      0.21 o 
 -14   1   9        0.34        1.08      0.33 o 
 -13   1   9        3.49        3.34      0.36 o 
 -12   1   9        8.94        9.95      0.47 o 
 -11   1   9       14.13       14.73      0.50 o 
 -10   1   9       96.53       89.11      1.15 o 
  -9   1   9       14.00       16.35      0.50 o 
  -8   1   9       38.27       33.05      0.73 o 
  -7   1   9      489.30      488.09      4.43 o 
  -6   1   9      442.82      425.20      3.42 o 
  -5   1   9        0.67        0.50      0.24 o 
  -4   1   9       23.42       23.20      0.50 o 
  -3   1   9       15.57       16.59      0.49 o 
  -2   1   9       72.34       65.46      0.93 o 
  -1   1   9       10.81        9.57      0.40 o 
   0   1   9      182.85      182.60      1.78 o 
   1   1   9       60.62       70.85      0.91 o 
   2   1   9        4.18        4.04      0.28 o 
   3   1   9       21.61       21.32      0.51 o 
   4   1   9      179.83      189.15      1.81 o 
   5   1   9       76.71       77.88      1.00 o 
   6   1   9       70.49       71.35      1.26 o 
   7   1   9      118.02      119.99      1.56 o 
   8   1   9      301.10      307.28      3.55 o 
   9   1   9        0.91        0.47      0.61 o 
  10   1   9        3.84        4.08      0.51 o 
  11   1   9        3.17        3.36      0.54 o 
  12   1   9       30.71       31.52      1.18 o 
  13   1   9        4.85        5.95      2.09 o 
  14   1   9       65.48       67.03      2.24 o 
 -16   2   9        0.59        1.07      0.34 o 
 -15   2   9        0.35        0.56      0.29 o 
 -14   2   9        0.16        0.01      0.26 o 
 -13   2   9        0.00       -0.13      0.22 o 
 -12   2   9        2.98        2.04      0.33 o 
 -11   2   9        0.29        0.56      0.23 o 
 -10   2   9      114.44      117.88      1.81 o 
  -9   2   9      184.98      166.52      1.93 o 
  -8   2   9       10.82        9.38      0.48 o 
  -7   2   9       43.98       34.00      0.89 o 
  -6   2   9        3.53        2.91      0.37 o 
  -5   2   9        2.51        1.85      0.32 o 
  -4   2   9        0.16       -0.09      0.20 o 
  -3   2   9        2.23        2.15      0.26 o 
  -2   2   9       11.27        6.27      0.37 o 
  -1   2   9        1.67        1.40      0.23 o 
   0   2   9       47.14       38.12      0.74 o 
   1   2   9       68.77       59.82      0.89 o 
   2   2   9       28.70       27.93      0.65 o 
   3   2   9       13.00       15.79      0.51 o 
   4   2   9       35.86       32.51      0.66 o 
   5   2   9       98.14      104.60      1.31 o 
   6   2   9        5.14        6.82      0.40 o 
   7   2   9       25.50       26.75      0.64 o 
   8   2   9       14.64       14.41      0.52 o 
   9   2   9        1.34        1.82      0.32 o 
  10   2   9        0.75        1.25      0.26 o 
  11   2   9        2.70        2.42      0.46 o 
  12   2   9        0.17        0.81      0.37 o 
  13   2   9       10.24       11.38      0.84 o 
 -14   3   9        1.03        0.72      0.40 o 
 -13   3   9        5.94        4.62      0.46 o 
 -12   3   9        0.81        0.36      0.27 o 
 -11   3   9        7.09        9.14      0.70 o 
 -10   3   9       11.58       11.22      0.71 o 
  -9   3   9        0.72        0.66      0.33 o 
  -8   3   9        0.88        0.61      0.32 o 
  -7   3   9        0.24       -0.25      0.30 o 
  -6   3   9       14.93       13.32      0.72 o 
  -5   3   9        6.21        6.21      0.48 o 
  -4   3   9       23.37       22.06      0.71 o 
  -3   3   9       64.75       54.16      1.08 o 
  -2   3   9       65.58       57.38      1.10 o 
  -1   3   9        0.05        0.10      0.24 o 
   0   3   9        2.59        3.69      0.35 o 
   1   3   9        2.45        2.60      0.31 o 
   2   3   9        3.26        2.62      0.33 o 
   3   3   9        2.49        1.07      0.26 o 
   4   3   9       13.73       14.04      0.59 o 
   5   3   9        6.59        7.50      0.43 o 
   6   3   9        0.07       -0.23      0.23 o 
   7   3   9        0.66        0.81      0.26 o 
   8   3   9        3.75        3.08      0.38 o 
   9   3   9        3.02        4.05      0.38 o 
  10   3   9        2.10        2.07      0.49 o 
  11   3   9       35.62       35.66      1.53 o 
 -10   4   9        1.47        1.27      0.57 o 
  -9   4   9        0.55        0.31      0.36 o 
  -8   4   9        3.63        3.44      0.55 o 
  -7   4   9        0.08       -0.37      0.37 o 
  -6   4   9       22.20       19.85      0.83 o 
  -5   4   9        8.03        6.51      0.52 o 
  -4   4   9        0.06       -0.22      0.25 o 
  -3   4   9        6.24        7.02      0.59 o 
  -2   4   9        2.90        2.79      0.45 o 
  -1   4   9        9.60        9.39      0.68 o 
   0   4   9        3.62        4.18      0.45 o 
   1   4   9        0.01       -0.25      0.25 o 
   2   4   9       14.60       14.62      0.61 o 
   3   4   9       30.47       29.73      0.76 o 
   4   4   9        1.15        0.48      0.33 o 
   5   4   9        0.06       -0.12      0.25 o 
   6   4   9        2.79        1.39      0.41 o 
   7   4   9        0.97        0.59      0.46 o 
   8   4   9        7.88        5.44      0.69 o 
  -2   5   9        2.12        0.86      0.41 o 
  -1   5   9        6.47        7.67      0.88 o 
   0   5   9        0.04       -0.23      0.48 o 
 -16   0  10        1.84        2.94      0.55 o 
 -15   0  10        2.90        2.29      0.51 o 
 -14   0  10       22.26       17.03      0.90 o 
 -13   0  10       16.05       13.63      0.90 o 
 -12   0  10        3.49        3.54      0.48 o 
 -11   0  10        0.11        0.37      0.31 o 
 -10   0  10       24.44       20.14      1.38 o 
  -9   0  10       25.22       29.15      1.94 o 
  -8   0  10        0.43        1.60      0.34 o 
  -7   0  10        1.37        0.62      0.29 o 
  -6   0  10      428.60      425.95      5.70 o 
  -5   0  10       73.41       85.22      2.50 o 
  -4   0  10     1642.48     1584.24     18.40 o 
  -3   0  10      461.73      456.79      6.09 o 
  -2   0  10       12.22       12.30      0.97 o 
  -1   0  10       44.42       44.26      1.30 o 
   0   0  10        1.10       -0.14      0.87 o 
   1   0  10        0.69       -0.21      0.78 o 
   2   0  10       22.61       21.17      1.46 o 
   3   0  10        0.14        0.01      0.64 o 
   4   0  10       12.03       13.74      1.21 o 
   5   0  10       26.71       24.88      3.21 o 
   6   0  10       10.34        9.83      1.37 o 
   7   0  10      123.10      137.36      4.53 o 
   8   0  10       73.43       77.01      3.16 o 
   9   0  10        0.38        0.13      0.42 o 
  10   0  10      373.91      393.83     11.20 o 
  11   0  10      259.95      267.16      4.98 o 
  12   0  10        3.36        4.03      0.72 o 
  13   0  10        3.53        6.59      0.87 o 
  14   0  10        0.05        0.43      0.68 o 
 -16   1  10        0.02        0.38      0.29 o 
 -15   1  10       14.68       17.70      0.70 o 
 -14   1  10       12.16       13.95      0.63 o 
 -13   1  10        0.00       -0.22      0.23 o 
 -12   1  10        2.17        2.05      0.30 o 
 -11   1  10       11.72        6.57      0.55 o 
 -10   1  10        7.56        5.97      0.43 o 
  -9   1  10        3.36        2.98      0.32 o 
  -8   1  10       19.59       24.24      0.65 o 
  -7   1  10       83.59       82.12      1.40 o 
  -6   1  10       49.91       50.09      0.95 o 
  -5   1  10        0.91        1.04      0.21 o 
  -4   1  10        7.63        7.79      0.41 o 
  -3   1  10       74.08       69.66      1.01 o 
  -2   1  10        0.99        0.93      0.27 o 
  -1   1  10      116.77      116.53      1.36 o 
   0   1  10      135.53      132.58      1.47 o 
   1   1  10       22.81       16.03      0.48 o 
   2   1  10        8.53       10.24      0.40 o 
   3   1  10       11.10        7.11      0.39 o 
   4   1  10        8.14        8.96      0.49 o 
   5   1  10        5.58        7.25      0.61 o 
   6   1  10       14.21       15.16      0.73 o 
   7   1  10       39.03       40.79      1.14 o 
   8   1  10       19.64       18.80      0.81 o 
   9   1  10        0.31        0.58      0.34 o 
  10   1  10        0.11        0.23      0.32 o 
  11   1  10       14.40       13.14      0.80 o 
  12   1  10        2.88        4.78      0.62 o 
  13   1  10       23.23       21.86      1.31 o 
 -15   2  10        0.42        1.25      0.42 o 
 -14   2  10        7.21        7.89      0.57 o 
 -13   2  10        0.37        0.09      0.30 o 
 -12   2  10        0.40        1.54      0.35 o 
 -11   2  10       15.25       19.88      0.67 o 
 -10   2  10        7.71        7.97      0.50 o 
  -9   2  10        1.35        1.29      0.34 o 
  -8   2  10       48.35       44.61      1.09 o 
  -7   2  10       48.94       44.92      1.09 o 
  -6   2  10        4.80        5.74      0.56 o 
  -5   2  10        2.87        3.89      0.71 o 
  -4   2  10       32.64       30.87      0.79 o 
  -3   2  10        0.15        0.05      0.21 o 
  -2   2  10       16.23       12.03      0.50 o 
  -1   2  10        6.76        4.11      0.34 o 
   0   2  10       26.49       18.38      0.56 o 
   1   2  10        1.68        2.67      0.31 o 
   2   2  10       45.82       43.64      0.84 o 
   3   2  10       75.08       73.93      1.78 o 
   4   2  10        6.88        6.06      0.37 o 
   5   2  10        0.12        0.45      0.28 o 
   6   2  10       30.40       29.10      0.70 o 
   7   2  10       60.81       64.07      1.39 o 
   8   2  10        5.42        5.88      0.38 o 
   9   2  10        0.48        1.03      0.28 o 
  10   2  10        0.05        0.93      0.53 o 
  11   2  10        2.97        3.87      0.52 o 
  12   2  10        6.67        7.27      1.71 o 
 -13   3  10        0.49        0.32      0.42 o 
 -12   3  10        0.19        0.43      0.35 o 
 -11   3  10        4.03        3.19      0.50 o 
 -10   3  10        4.99        4.69      0.53 o 
  -9   3  10        7.47        8.27      0.66 o 
  -8   3  10        0.39        0.10      0.54 o 
  -7   3  10        6.65        4.41      0.49 o 
  -6   3  10        1.46        1.45      0.34 o 
  -5   3  10       49.73       43.84      1.04 o 
  -4   3  10        0.10       -0.23      0.23 o 
  -3   3  10       36.79       29.85      0.85 o 
  -2   3  10        0.02       -0.23      0.23 o 
  -1   3  10        3.68        3.72      0.38 o 
   0   3  10        3.12        3.33      0.36 o 
   1   3  10       15.94       14.53      0.59 o 
   2   3  10        0.13       -0.05      0.23 o 
   3   3  10        9.74        8.35      0.46 o 
   4   3  10       22.64       26.42      0.68 o 
   5   3  10        9.64       10.15      0.50 o 
   6   3  10        1.13        1.38      0.31 o 
   7   3  10        1.67        2.37      0.33 o 
   8   3  10        0.82        1.37      0.34 o 
   9   3  10       24.63       25.61      0.81 o 
  10   3  10        5.15        5.73      0.48 o 
  -9   4  10        0.31        0.32      0.39 o 
  -8   4  10        4.10        3.24      0.79 o 
  -7   4  10        8.00        7.21      0.60 o 
  -6   4  10        1.06        0.18      0.29 o 
  -5   4  10        0.09       -0.03      0.35 o 
  -4   4  10        3.02        0.44      0.35 o 
  -3   4  10       10.35       10.28      0.70 o 
  -2   4  10        0.04       -0.27      0.27 o 
  -1   4  10       10.16       11.34      0.68 o 
   0   4  10       10.50        9.05      0.61 o 
   1   4  10        6.12        6.80      0.55 o 
   2   4  10        1.82        1.67      0.33 o 
   3   4  10        6.27        6.84      0.47 o 
   4   4  10        9.48        9.33      0.54 o 
   5   4  10        1.66        2.15      0.34 o 
   6   4  10        0.14        0.40      0.31 o 
 -15   1  11       13.15       14.08      0.79 o 
 -14   1  11        0.02        0.14      0.40 o 
 -13   1  11        1.83        2.14      0.39 o 
 -12   1  11       18.28       19.92      0.74 o 
 -11   1  11       50.37       50.77      1.14 o 
 -10   1  11        2.45        1.98      0.35 o 
  -9   1  11        1.02        0.57      0.28 o 
  -8   1  11       80.51       80.72      1.41 o 
  -7   1  11       17.79       12.83      0.83 o 
  -6   1  11        1.48        0.68      0.41 o 
  -5   1  11        8.29       10.58      1.01 o 
  -4   1  11       15.85       17.33      0.65 o 
  -3   1  11       69.71       64.70      1.08 o 
  -2   1  11      128.70      128.74      1.70 o 
  -1   1  11      332.82      334.18      3.17 o 
   0   1  11        0.13       -0.21      0.24 o 
   1   1  11        2.92        4.43      0.38 o 
   2   1  11       53.39       47.36      0.90 o 
   3   1  11       71.33       67.01      1.55 o 
   4   1  11       10.06       11.06      0.73 o 
   5   1  11        1.30        0.77      0.68 o 
   6   1  11       21.94       21.43      1.15 o 
   7   1  11        2.60        2.68      0.89 o 
   8   1  11        0.01        0.25      0.35 o 
   9   1  11       10.73       12.14      0.82 o 
  10   1  11        7.91       10.97      0.84 o 
  11   1  11        5.59        6.05      0.67 o 
  12   1  11        6.43        6.04      0.87 o 
 -14   2  11       18.23       19.67      0.96 o 
 -13   2  11        0.35        0.98      0.32 o 
 -12   2  11       14.75       15.44      1.05 o 
 -11   2  11        2.09        3.36      0.46 o 
 -10   2  11        0.90        1.11      0.41 o 
  -9   2  11        5.99        3.81      0.57 o 
  -8   2  11       24.52       20.64      1.04 o 
  -7   2  11        2.75        3.57      0.42 o 
  -6   2  11        1.83        1.71      0.32 o 
  -5   2  11       16.26       14.51      0.62 o 
  -4   2  11        2.28        1.70      0.29 o 
  -3   2  11        6.86        5.42      0.40 o 
  -2   2  11        0.06       -0.07      0.20 o 
  -1   2  11      125.01      105.50      1.44 o 
   0   2  11      154.70      139.06      1.61 o 
   1   2  11        3.85        3.42      0.38 o 
   2   2  11       77.06       82.99      1.39 o 
   3   2  11       48.49       47.24      0.89 o 
   4   2  11       25.81       24.27      0.68 o 
   5   2  11        0.02       -0.10      0.24 o 
   6   2  11        1.40        0.83      0.29 o 
   7   2  11        2.70        3.66      0.41 o 
   8   2  11        5.49        5.72      0.61 o 
   9   2  11        2.35        3.04      0.75 o 
  10   2  11        0.03        0.61      0.39 o 
  11   2  11        1.73        2.37      0.62 o 
 -11   3  11        0.84       -0.28      0.97 o 
 -10   3  11        3.93        6.31      0.72 o 
  -9   3  11        2.08        1.93      0.44 o 
  -8   3  11        2.87        2.02      0.39 o 
  -7   3  11       13.22       11.48      0.67 o 
  -6   3  11        1.69        1.17      0.33 o 
  -5   3  11       42.87       38.39      1.02 o 
  -4   3  11       28.35       22.36      0.92 o 
  -3   3  11        1.43       -0.25      0.25 o 
  -2   3  11        3.21        3.31      0.44 o 
  -1   3  11        9.64       11.18      0.68 o 
   0   3  11        7.27        7.65      0.50 o 
   1   3  11        0.68        0.15      0.28 o 
   2   3  11        0.75        0.79      0.46 o 
   3   3  11        4.93        5.08      0.39 o 
   4   3  11        5.72        6.25      0.44 o 
   5   3  11       33.76       33.07      0.83 o 
   6   3  11        0.64        0.98      0.45 o 
   7   3  11        6.44        7.42      0.70 o 
   8   3  11        0.11        0.19      0.44 o 
  -7   4  11        1.52        0.90      0.62 o 
  -6   4  11        0.01       -0.22      0.32 o 
  -5   4  11        1.00        0.68      0.47 o 
  -4   4  11       14.25       15.04      0.88 o 
  -3   4  11        0.79        0.17      0.59 o 
  -2   4  11        5.72        4.92      0.68 o 
  -1   4  11        1.47        1.72      0.46 o 
   0   4  11        0.23       -0.35      0.45 o 
   1   4  11        2.38        2.78      0.71 o 
   2   4  11        0.04        0.13      0.31 o 
   3   4  11        8.57       10.75      0.60 o 
   4   4  11        9.24       10.52      0.58 o 
 -14   0  12        2.68        2.70      0.71 o 
 -13   0  12        0.10       -0.45      0.45 o 
 -12   0  12        8.48       10.30      1.75 o 
 -11   0  12        2.65        2.89      0.66 o 
 -10   0  12        2.64        4.09      0.72 o 
  -9   0  12       71.57       87.96      2.46 o 
  -8   0  12       30.29       30.06      1.41 o 
  -7   0  12        1.21        0.61      0.50 o 
  -6   0  12       44.12       54.16      1.62 o 
  -5   0  12      214.09      207.21      3.47 o 
  -4   0  12       31.40       28.87      1.87 o 
  -3   0  12        0.02        0.60      0.84 o 
  -2   0  12       17.47       18.03      1.56 o 
  -1   0  12        4.58        5.10      1.04 o 
   0   0  12        0.12        0.25      0.75 o 
   1   0  12       12.74       13.00      1.37 o 
   2   0  12        0.04       -0.59      1.41 o 
   3   0  12       39.01       33.15      1.83 o 
   4   0  12        0.03       -0.57      1.58 o 
   5   0  12      201.44      193.51      5.98 o 
   6   0  12       57.86       59.66      2.91 o 
   7   0  12        6.05        6.07      1.20 o 
   8   0  12       13.41       15.98      1.62 o 
   9   0  12       19.86       19.15      1.79 o 
  10   0  12        0.95        1.03      0.77 o 
  11   0  12        0.13        0.77      0.85 o 
 -13   1  12        4.25        6.72      0.58 o 
 -12   1  12       10.70       11.86      0.69 o 
 -11   1  12        1.31        0.81      0.50 o 
 -10   1  12        1.53        1.41      0.36 o 
  -9   1  12        0.00       -0.22      0.31 o 
  -8   1  12        0.17        0.22      0.42 o 
  -7   1  12        4.73        4.57      0.54 o 
  -6   1  12        3.55        4.25      0.52 o 
  -5   1  12        1.19        1.18      0.39 o 
  -4   1  12       39.78       38.72      1.12 o 
  -3   1  12       11.69       14.90      0.80 o 
  -2   1  12      146.87      146.71      2.29 o 
  -1   1  12       63.83       63.26      1.86 o 
   0   1  12       26.95       28.21      1.48 o 
   1   1  12        3.79        2.80      0.61 o 
   2   1  12       66.77       58.22      2.35 o 
   3   1  12        6.19        5.84      1.11 o 
   4   1  12        1.50        1.87      0.63 o 
   5   1  12        0.01        0.17      0.46 o 
   6   1  12        1.46        1.49      0.63 o 
   7   1  12        0.57        1.44      0.60 o 
   8   1  12        3.63        4.45      0.79 o 
   9   1  12        1.30        1.21      0.68 o 
  10   1  12        8.73        9.73      1.08 o 
 -12   2  12        0.95        0.80      0.51 o 
 -11   2  12        0.03       -0.60      0.62 o 
 -10   2  12        2.72        2.91      0.51 o 
  -9   2  12       18.64       17.30      0.82 o 
  -8   2  12       28.37       29.85      1.12 o 
  -7   2  12        5.11        6.00      0.50 o 
  -6   2  12        0.19       -0.03      0.60 o 
  -5   2  12        0.12       -0.26      0.50 o 
  -4   2  12        6.49        5.92      0.61 o 
  -3   2  12        3.46        3.77      0.39 o 
  -2   2  12       14.71       15.62      0.59 o 
  -1   2  12       12.04       17.03      0.59 o 
   0   2  12        0.01       -0.19      0.31 o 
   1   2  12      145.56      153.85      1.80 o 
   2   2  12       52.09       51.35      1.09 o 
   3   2  12        0.17       -0.22      0.36 o 
   4   2  12        2.90        3.66      0.47 o 
   5   2  12       13.77       14.59      0.92 o 
   6   2  12        6.12        7.24      0.71 o 
   7   2  12       18.39       20.58      0.98 o 
   8   2  12        0.02        0.45      0.88 o 
   9   2  12        4.16        4.89      1.09 o 
 -10   3  12        0.35        1.11      1.03 o 
  -9   3  12       18.32       26.70      0.95 o 
  -8   3  12        4.38        6.02      0.70 o 
  -7   3  12        1.61        1.69      0.39 o 
  -6   3  12       23.57       20.97      0.83 o 
  -5   3  12        6.15        5.43      0.51 o 
  -4   3  12        0.01       -0.12      0.33 o 
  -3   3  12        0.54        0.97      0.35 o 
  -2   3  12        1.72        1.47      0.48 o 
  -1   3  12        0.12       -0.21      0.27 o 
   0   3  12        0.00       -0.15      0.25 o 
   1   3  12        2.83        1.66      0.34 o 
   2   3  12       27.53       24.65      0.77 o 
   3   3  12       11.38       14.50      0.62 o 
   4   3  12        3.59        3.64      0.38 o 
   5   3  12       47.84       58.59      1.11 o 
   6   3  12       26.47       30.17      0.84 o 
 -12   1  13        5.27        4.83      0.61 o 
 -11   1  13        5.23        4.71      0.74 o 
 -10   1  13        1.63        1.89      0.91 o 
  -9   1  13       18.36       19.32      1.05 o 
  -8   1  13        1.21       -0.08      0.75 o 
  -7   1  13        8.85       10.89      0.91 o 
  -6   1  13       33.16       36.02      1.34 o 
  -5   1  13       23.52       28.30      1.55 o 
  -4   1  13        0.66        0.98      0.52 o 
  -3   1  13       24.88       25.58      0.97 o 
  -2   1  13       16.38       15.75      1.02 o 
  -1   1  13        1.46        2.50      0.82 o 
   0   1  13        1.51        1.62      1.04 o 
   1   1  13       23.39       20.65      1.62 o 
   2   1  13        3.78        2.74      0.74 o 
   3   1  13        0.42        0.75      1.00 o 
   4   1  13        9.85       11.95      1.13 o 
   5   1  13       16.64       17.89      1.76 o 
   6   1  13       12.38       13.39      1.24 o 
   7   1  13        9.95        9.05      1.02 o 
   8   1  13       31.44       35.74      1.72 o 
   9   1  13       23.94       29.52      2.09 o 
 -10   2  13        0.60       -0.01      0.63 o 
  -9   2  13        0.26       -0.77      0.77 o 
  -8   2  13        7.99       11.13      1.06 o 
  -7   2  13        0.49       -0.55      0.77 o 
  -6   2  13        8.64        9.60      0.77 o 
  -5   2  13        0.82        0.07      0.45 o 
  -4   2  13        0.36        0.18      0.58 o 
  -3   2  13        5.13        5.55      0.62 o 
  -2   2  13        8.72        6.27      0.55 o 
  -1   2  13        5.02        1.50      0.75 o 
   0   2  13       38.12       39.72      1.97 o 
   1   2  13       47.93       41.59      1.19 o 
   2   2  13       20.80       17.61      0.98 o 
   3   2  13        0.22       -0.65      0.72 o 
   4   2  13        0.57        0.42      0.39 o 
   5   2  13        0.01       -0.21      0.54 o 
   6   2  13        3.98        5.02      0.73 o 
   7   2  13        0.11        0.27      0.56 o 
  -7   3  13        2.71        1.28      0.42 o 
  -6   3  13        3.10        1.16      0.55 o 
  -5   3  13        0.07       -0.12      0.39 o 
  -4   3  13        1.23        0.51      0.36 o 
  -3   3  13        3.50        3.19      0.60 o 
  -2   3  13        3.57        4.14      0.48 o 
  -1   3  13        3.14        3.17      0.46 o 
   0   3  13        4.92        4.89      0.47 o 
   1   3  13       17.41       18.07      0.79 o 
   2   3  13       32.37       33.71      0.92 o 
   3   3  13        7.05        6.93      0.49 o 
   4   3  13       43.54       49.15      3.85 o 
 -10   0  14       28.39       29.23      2.65 o 
  -9   0  14       20.94       21.20      2.31 o 
  -8   0  14        5.97        6.24      1.62 o 
  -7   0  14       16.59       21.45      2.56 o 
  -6   0  14       13.72       12.30      1.42 o 
  -5   0  14        0.00       -0.90      0.90 o 
  -4   0  14        3.87        5.47      1.88 o 
  -3   0  14       29.81       38.76      4.49 o 
  -2   0  14       36.10       41.13      4.70 o 
  -1   0  14        0.00       -0.40      1.24 o 
   0   0  14        3.04        1.86      0.90 o 
   1   0  14        5.99        7.52      1.18 o 
   2   0  14       21.43       22.35      1.59 o 
   3   0  14       23.51       26.50      2.05 o 
   4   0  14       42.17       37.61      2.48 o 
   5   0  14        4.66        3.33      1.03 o 
   6   0  14        7.02        6.92      1.28 o 
   7   0  14        0.14       -0.09      0.68 o 
 -10   1  14        0.68        0.26      0.52 o 
  -9   1  14        0.07       -0.36      1.06 o 
  -8   1  14        0.42        0.60      0.49 o 
  -7   1  14        6.42        8.15      0.84 o 
  -6   1  14        0.01       -0.43      0.88 o 
  -5   1  14        4.40        3.57      0.96 o 
  -4   1  14        4.94        8.89      1.16 o 
  -3   1  14       14.73       15.54      1.90 o 
  -2   1  14        3.09        5.27      1.61 o 
  -1   1  14        1.67        1.44      0.60 o 
   0   1  14        0.00        0.30      0.78 o 
   1   1  14        0.53        1.70      0.69 o 
   2   1  14        0.36        1.16      0.71 o 
   3   1  14        0.35        0.50      0.77 o 
   4   1  14        0.15       -0.06      0.75 o 
   5   1  14        3.61        4.73      0.85 o 
   6   1  14        0.02        1.48      1.67 o 
  -8   2  14        3.25        2.25      0.52 o 
  -7   2  14        9.05       15.72      1.19 o 
  -6   2  14       14.61       16.98      1.22 o 
  -5   2  14        1.35        1.11      0.62 o 
  -4   2  14        6.08        6.21      0.90 o 
  -3   2  14        1.07        0.30      0.53 o 
  -2   2  14        4.80        5.20      1.02 o 
  -1   2  14        3.61        3.61      0.86 o 
   0   2  14       35.65       37.81      4.24 o 
   1   2  14       24.61       30.81      3.17 o 
   2   2  14        7.45       10.73      1.32 o 
   3   2  14        1.73        2.89      0.92 o 
   4   2  14        3.76        4.06      0.90 o 
  -7   1  15       12.43       13.38      1.64 o 
  -6   1  15       20.32       23.41      3.46 o 
  -5   1  15        0.14       -0.83      0.83 o 
  -4   1  15       21.49       23.68      1.85 o 
  -3   1  15        8.05        8.60      0.89 o 
  -2   1  15        0.01        0.34      0.62 o 
  -1   1  15        0.24        0.26      0.52 o 
   0   1  15        3.82        3.16      2.03 o 
   1   1  15        0.01        0.38      1.56 o 
   2   1  15        0.00       -0.05      0.94 o 
   3   1  15        0.18        0.92      0.96 o 
                                                 
